# Supplementary material for: The RNA export factor TbMex67 connects transcription and RNA export in Trypanosoma brucei and sets boundaries for RNA polymerase I
Source: Nucleic Acids Res. 2023 Apr 18;51(10):5177–92. doi: 10.1093/nar/gkad251 (PMC10250216; doi:10.1093/nar/gkad251)
Supplement: gkad251_Supplemental_Files [file gkad251_supplemental_files.zip]

Archive with 3 entries (3 files):
- Supp material_3.pdf
- Table S1.xlsx
- Table S2.xlsx
