# Supplementary material for: The RNA export factor TbMex67 connects transcription and RNA export in Trypanosoma brucei and sets boundaries for RNA polymerase I
Source: Nucleic Acids Res. 2023 Apr 18;51(10):5177–92. doi: 10.1093/nar/gkad251 (PMC10250216; doi:10.1093/nar/gkad251)
Supplement: gkad251_Supplemental_Files [file gkad251_supplemental_files.zip › Table S1.xlsx]

## Sheet: Legend Table S1
Table S1: Global run-on (GRO)-seq data (reads per kilobase per million) for TbMex67 RNAi/DN-OE in the presence or absence of tetracycline.

## Sheet: Table S1
GRO-seq from cell line TbMex67 RNAi/DN-OE
Geneid	Minus Tet R1	Minus Tet R2	Minus Tet R3	Minus Tet R4	Plus Tet R1	Plus Tet R2	Plus Tet R3	Plus Tet R4
Tb10.NT.68	14	6	12	15	3	4	7	7
Tb927_10_v4.snoRNA.0022:snoRNA	0	1	0	0	0	0	0	0
Tb927.10.7330	338	198	182	196	182	168	106	147
Tb927.10.16460	0	0	0	0	1	0	0	0
Tb927.10.14300	965	207	295	294	732	261	218	480
Tb927.10.11530	105	36	45	42	92	45	44	63
Tb927.10.11980	85	38	30	29	91	42	29	28
Tb10.NT.95	75	12	29	9	34	21	3	15
Tb927.10.14310	168	51	70	53	159	51	40	77
Tb927.10.7300	257	59	78	30	160	87	76	57
Tb927.10.2250	481	100	158	54	297	131	98	64
Tb927.10.11300	697	252	275	96	363	370	176	124
Tb927.10.4890	223	57	69	79	155	86	72	93
Tb927.10.11800	253	78	70	43	208	68	50	56
Tb10_tRNA_Asn_1:tRNA	1	0	1	0	0	1	13	34
Tb927_10_v4.snoRNA.0052:snoRNA	2	2	1	2	0	2	2	4
Tb927.10.11940	131	45	53	61	246	53	60	107
Tb927.10.12410	214	53	68	42	138	52	60	52
Tb927.10.8940	6539	2406	2461	864	4134	2610	1313	704
Tb927.10.8490	756	258	345	169	689	409	349	383
Tb927.10.5000	169	63	69	35	93	72	54	50
Tb927.7.770	240	89	79	46	224	107	86	103
Tb927.9.16800	2	0	0	0	1	0	0	0
Tb927.9.340	0	1	0	0	1	0	0	1
Tb927_09_v4.snoRNA.0040	4	1	1	0	2	2	1	2
Tb927.3.3540	336	121	132	149	279	137	190	351
Tb927.9.4950	310	99	117	68	256	133	88	142
Tb927.10.10770	795	200	267	193	669	342	411	380
Tb927.4.1630	16	1	4	1	20	5	1	13
Tb927.2.4550	1980	528	431	265	1061	584	315	268
Tb927.9.3800	359	111	133	105	315	110	152	189
Tb927_10_v4.snoRNA.0021:snoRNA	5	2	2	3	5	2	2	22
Tb10.v4.0240	60	12	29	20	67	29	22	83
Tb927.9.10430	337	73	74	38	188	91	83	67
Tb927.1.4100	3144	753	907	359	2193	920	619	408
Tb11.v5.0633	352	75	122	140	242	90	102	204
Tb11.v5.0227	48	25	36	25	52	41	31	103
Tb927_09_v4.snoRNA.0035	0	2	0	1	1	1	2	5
Tb927.8.1490	168	56	57	51	99	58	56	81
Tb927.11.17460	25	11	5	6	25	14	18	38
Tb927.8.1660	6	1	1	6	15	16	6	19
Tb927.3.2350	56	19	24	4	35	21	23	30
Tb927.11.3810	42	16	10	18	39	17	10	35
Tb11.v5.0488	33	14	10	24	37	22	16	42
Tb927.5.4020	637	269	183	161	495	240	158	140
Tb927.8.8280	165	35	47	18	191	31	45	45
Tb927.3.5410	132	25	54	46	76	34	37	38
Tb927.2.2650	2109	528	697	1240	1658	851	744	2364
Tb927.11.17480	0	1	0	0	1	0	1	0
Tb927.11.3300	3538	723	1016	785	2036	1021	730	864
Tb927.10.2050	203	59	57	43	182	63	29	102
Tb927.3.2670	254	49	51	53	156	65	44	52
Tb927.6.2190	125	32	66	37	126	65	45	76
Tb927.11.5470	117	54	48	42	160	46	57	108
Tb927.7.5070	156	43	57	73	133	46	56	123
Tb927.8.7500	421	101	117	113	283	119	86	188
Tb927.8.3790	122	30	24	28	63	27	31	48
Tb927.3.3810	117	25	22	46	90	29	34	59
Tb927.11.1990	1283	372	354	265	815	437	268	271
Tb927.5.2390	246	59	102	66	220	134	113	127
Tb927.7.4740	150	38	73	30	171	51	77	74
Tb927.11.9650	322	85	87	62	325	111	91	146
Tb927.10.15080	819	207	268	292	697	245	239	543
Tb5.NT.75	110	28	40	33	63	20	33	33
Tb11.v5.0276	295	65	79	52	185	83	56	118
Tb927.4.5360	91	21	22	29	82	18	20	52
Tb927.7.4960	55	26	23	14	47	28	21	34
Tb927.3.200	0	0	0	1	0	0	0	0
Tb927.7.4030	416	112	131	74	314	125	153	151
Tb927.10.1890	1491	352	503	406	1142	416	362	694
Tb927.7.1970	9	4	5	2	77	8	4	12
Tb927.3.2200	229	87	82	61	234	76	78	133
Tb927.11.12820	142	43	23	28	96	28	21	29
Tb11.0680	0	0	0	0	0	0	0	0
Tb927.4.1930	749	290	190	111	467	288	132	90
Tb927.3.5720	0	0	0	0	0	0	0	0
Tb927.3.3640	360	83	87	150	314	122	111	326
Tb927.3.2020	451	117	127	101	380	111	122	185
Tb927.3.1330	564	148	145	271	504	229	204	570
Tb927.2.5280	1129	313	327	210	817	369	244	287
Tb927.6.5420	1	0	1	0	2	0	0	0
Tb927.10.14890	901	238	338	171	719	373	279	282
Tb927.11.8390	285	76	80	64	304	88	80	118
Tb927.11.5720	488	127	153	116	511	191	118	140
Tb927.11.1300	283	64	76	36	306	93	60	46
Tb927.8.7040	307	109	123	48	186	111	63	88
Tb927.11.9550	642	137	166	90	416	184	166	203
Tb927.10.14470	1791	427	533	416	1441	513	366	510
Tb927.10.10130	346	94	107	103	4474	131	301	694
Tb927.11.19540	0	0	0	0	0	0	0	0
Tb11.0460	0	0	0	0	0	0	0	0
Tb927.11.460	609	196	202	207	360	206	138	176
Tb927.5.4890	0	0	0	0	0	0	1	0
Tb927.9.570	0	0	0	0	2	0	0	0
Tb927.5.390	248	73	97	47	194	110	82	76
Tb927.6.1360	20	6	1	5	14	7	6	4
Tb927.11.740	1640	797	643	563	779	647	383	370
Tb927.5.1290	236	41	56	63	207	60	73	73
Tb09.v4.0037	0	0	0	0	2	0	0	0
Tb927.8.860	322	64	97	59	251	78	53	51
Tb927.7.3860	150	55	78	64	100	73	64	110
Tb927.4.680	73	17	23	16	52	14	7	25
Tb927.8.7250	213	50	80	66	182	50	70	125
Tb927.11.13170	71	36	27	44	65	52	43	130
Tb927.3.3449	5988	2503	2933	2685	9760	3553	3668	8915
Tb11.v5.0618	231	56	54	55	261	78	80	118
Tb927.4.5370	96	32	70	25	78	38	48	59
Tb927.6.4440	2822	758	695	386	1800	638	421	313
Tb927.3.1250	173	46	60	56	108	48	49	68
Tb927.10.15680	1745	385	440	627	1465	537	380	981
Tb927.6.182	9	0	2	0	9	1	0	6
Tb927.11.10700	175	46	47	43	172	45	36	90
Tb927.11.9130	859	279	235	152	648	321	188	172
Tb927.3.4650	586	165	185	134	375	235	150	119
tmp.1.40	0	0	0	0	0	0	0	0
Tb927_09_v4.snoRNA.0106	4	0	0	0	1	0	2	4
Tb11.0670	1	0	0	0	4	0	0	1
Tb927.11.10990	366	67	83	78	299	104	69	109
Tb927.10.9860	200	58	64	52	995	59	74	104
Tb927.11.18710	0	0	0	0	0	0	0	0
Tb927.11.12160	132	38	40	33	98	32	47	51
Tb09.v4.0208	4	0	0	0	1	0	0	0
Tb11.v5.0333	385	130	152	120	369	162	183	215
Tb927.9.9620	274	67	59	62	265	64	70	96
Tb927.7.6720	313	107	158	80	210	153	115	128
Tb927.9.10890	268	88	112	47	187	104	76	73
Tb11.1110	1	0	0	0	0	0	0	0
Tb927.8.200	1	0	0	0	0	0	0	1
Tb927.4.4190	108	38	28	41	95	28	35	62
Tb927.10.810	748	163	191	136	754	165	153	146
Tb927.4.3220	0	0	0	0	0	0	0	0
Tb927.8.800	1906	534	751	634	1324	577	349	574
Tb927.10.5120	339	74	111	54	208	102	78	71
Tb927.11.10230	439	143	110	122	265	124	121	121
Tb927.3.560	6	1	5	1	13	8	6	7
Tb11.1480b	468	114	162	90	297	132	79	109
Tb927.10.12750	164	39	57	47	161	60	76	81
Tb927.4.3360	294	64	50	66	219	64	67	134
Tb11.v5.0648	130	45	42	88	129	66	57	181
Tb927.3.3290	121	34	43	31	111	25	40	63
Tb927.11.tRNA_Phe_1	1	0	0	0	1	1	2	12
Tb927.11.10800	277	80	110	81	244	102	67	104
Tb927.9.3360	163	61	65	57	119	58	51	108
Tb927.11.14090	1261	401	396	292	717	511	198	204
Tb927.6.1620	256	59	74	52	198	62	45	56
Tb927.4.770	1326	333	387	266	1025	484	347	375
Tb927.9.11930	378	103	129	89	448	107	118	136
Tb927.8.5700	244	64	69	71	193	61	80	95
Tb927.1.3450	1024	240	317	215	559	286	196	196
Tb927.7.5610	693	197	254	187	564	228	178	248
Tb11.v5.0957	0	0	0	0	0	0	0	0
Tb927.11.300	143	42	36	31	89	42	25	47
Tb927.6.4380	309	91	94	58	300	108	90	103
Tb927.4.4060	283	109	137	99	343	116	82	107
Tb927.9.8290	220	59	56	64	121	69	40	69
Tb927.11.11100	180	65	44	25	115	54	48	66
Tb927.7.1380	130	38	37	32	67	42	39	71
Tb11.v5.0827	911	271	380	271	661	356	205	193
Tb927.8.2851	3	6	4	5	4	11	8	24
Tb927.7.2250	216	47	44	51	176	64	26	55
Tb927.3.170	0	0	0	0	0	0	0	0
Tb05.5K5.100	120	40	39	23	64	37	38	40
Tb927.9.16180	0	0	0	0	0	0	0	0
Tb927.11.12590	245	70	73	53	134	65	73	75
Tb927.10.15570	290	71	76	71	225	77	67	108
Tb927.3.1895	0	0	0	0	0	0	0	0
Tb927.10.12040	355	91	112	56	279	115	64	53
Tb927.4.4100	315	100	97	111	308	115	77	203
Tb09.v4.0054	1	0	1	0	2	0	1	1
Tb927.10.10560	129	37	34	50	87	27	32	40
Tb927_10_v4.snoRNA.0063:snoRNA	0	0	0	1	0	1	0	0
Tb927.10.8040	648	152	197	150	932	164	236	334
Tb6.NT.40	406	111	129	40	177	104	55	34
Tb927.11.13870	143	41	50	42	167	43	42	70
Tb927.5.3580	319	111	91	86	239	123	100	213
Tb927.11.17690	2	0	1	0	3	0	2	0
Tb927.6.5300	3	0	0	0	1	0	0	0
Tb927.11.15160	630	155	271	102	752	233	251	249
Tb10.v4.0131	0	0	0	0	0	0	0	0
Tb927.8.6370	419	84	117	98	316	113	106	124
Tb927.9.810	3	0	0	0	0	0	0	0
Tb927.9.6730	139	54	60	65	146	65	39	103
Tb927.11.12450	355	92	69	81	296	85	93	149
Tb11.0350	27	19	11	6	38	14	17	22
Tb927.9.2055	137	38	37	20	55	34	12	14
Tb11.v5.0256	213	49	48	50	134	59	44	62
Tb927.11.16615	661	143	202	79	332	165	108	141
Tb927.5.2520	301	170	193	151	202	190	129	129
Tb927.4.4040	744	195	213	113	540	198	86	74
Tb927.10.290	464	124	109	51	290	117	100	83
Tb927.7.2050	286	109	95	112	305	107	97	168
Tb927.4.3770	618	183	177	114	473	240	124	137
Tb927.7.6390	282	91	126	153	330	163	156	472
Tb927.4.3790	728	220	217	90	601	263	123	75
Tb927.10.2350	395	143	127	98	292	154	97	98
Tb927.9.16070	1	0	2	0	22	10	3	16
Tb927.3.4490	360	90	106	113	269	123	83	139
Tb927.10.7040	285	69	86	85	357	109	101	176
Tb10.v4.0045	285	120	91	60	161	109	74	65
Tb927.10.9750	1595	373	508	542	4826	397	439	924
Tb927.1.2985	161	30	57	54	117	53	67	134
Tb927.6.2880	1015	242	287	236	584	288	182	240
Tb927.8.2990	95	41	39	25	97	41	33	73
Tb927.8.2910	430	130	130	126	310	146	127	207
Tb11.v5.0260	215	60	62	97	194	81	73	205
Tb927.10.180	946	308	301	182	513	261	206	169
Tb927.3.2180	910	260	307	126	568	282	189	198
Tb927.7.1520	62	21	18	31	42	24	22	39
Tb927.8.7450	265	63	78	81	203	82	79	183
Tb927.2.4130	748	173	211	148	556	217	156	186
Tb09.v4.0162	0	0	1	0	0	0	0	0
Tb927.7.6750	183	99	144	205	192	178	155	513
Tb927.9.4230	1295	325	284	236	951	363	205	262
Tb927.3.570	27	18	29	13	76	44	32	49
Tb927.4.690	126	33	41	26	104	36	23	31
Tb927.11.1080	491	115	168	148	442	127	147	225
Tb5.NT.61	53	31	46	48	35	27	28	48
Tb927.9.16500	0	0	0	0	0	0	2	0
Tb927.8.2010	98	26	25	27	82	28	31	52
Tb927.8.3230	402	101	122	108	307	111	102	154
Tb927.2.270	937	430	432	211	603	389	218	193
Tb927.10.13790	632	139	193	148	476	227	188	227
Tb927.11.18760	0	0	0	0	0	0	0	0
Tb927.8.2920	211	78	77	57	142	68	67	116
Tb927.5.2960	655	154	197	121	426	214	181	244
Tb10.v4.0032	118	32	37	40	70	35	37	112
Tb927.7.190	2145	800	622	388	1033	838	285	220
Tb927.9.10570	1423	284	313	133	865	372	252	160
Tb927.11.1960	170	49	101	54	163	63	114	117
Tb927.1.1220	228	46	58	47	174	68	66	74
Tb927.9.2881	12	1	3	5	6	4	1	2
Tb927.11.11250	659	148	170	104	406	165	137	140
Tb11.v5.0281	287	78	119	136	295	127	112	237
Tb927.9.8990	260	98	72	49	179	69	43	76
Tb927.11.860	573	180	220	173	651	189	165	366
Tb927.7.840	562	103	110	94	320	164	99	100
Tb927.10.8290	744	249	229	152	481	329	166	190
Tb927.4.3190	144	26	46	29	58	40	27	36
Tb927.9.12480	165	57	52	31	111	48	29	26
Tb927.3.5060	583	125	170	70	372	136	141	134
Tb927.11.1210	481	116	117	109	361	133	94	94
Tb927.11.1230	344	92	107	79	554	143	131	91
Tb927.8.6430	332	72	95	26	188	91	60	27
Tb927.4.810	262	60	74	101	221	93	84	227
Tb11.v5.0781	131	31	47	36	117	31	34	75
Tb927.7.4970	519	193	165	99	243	177	82	78
Tb927.11.13150	78	34	35	23	76	30	37	39
Tb927.10.14120	113	34	32	38	94	33	25	30
Tb927.5.3745	158	48	72	68	78	28	51	61
Tb927_08_v4.snoRNA.0042	9	4	5	4	11	2	1	8
Tb927.4.2450	1037	316	335	162	1207	492	386	322
Tb927.5.3100	661	135	189	158	446	211	132	290
Tb927.9.990	0	0	0	1	1	1	1	1
Tb10.v4.0238	0	0	0	0	1	0	0	0
Tb927.3.1270	423	85	116	81	316	124	92	136
Tb927.11.16470	867	202	308	216	709	295	201	291
Tb927.6.5370	57	29	38	67	89	44	46	124
Tb927.3.4270	2922	642	787	555	1822	903	626	643
Tb927_09_v4.snoRNA.0007	2	0	0	0	1	1	0	7
Tb927.6.3490	10660	2888	3615	1136	6733	3512	1876	1290
Tb927.3.5300	200	60	90	60	163	98	82	107
Tb927.2.4445	427	125	117	32	306	142	84	57
Tb927.7.3410	311	94	118	83	242	163	121	110
Tb927.2.5810	1550	430	570	552	1112	548	466	847
Tb927.4.3530	404	126	146	141	304	145	140	263
Tb927.9.14530	47	10	25	10	16	18	23	26
Tb927.10.11010	161	28	49	41	115	41	52	85
Tb927.10.6560	168	50	76	56	265	55	71	139
Tb927.6.5260	5	0	1	1	2	0	0	4
Tb927.7.5680	142	57	66	51	150	78	53	55
Tb927.7.3430	239	78	80	80	159	100	73	113
Tb927.10.8820	1195	257	430	237	1441	415	414	376
Tb927.9.740	63	43	40	41	44	40	29	39
Tb927.4.4520	823	235	337	378	832	344	311	407
Tb927.9.6090	709	205	234	238	1113	241	260	409
Tb927.11.14595	116	45	52	56	128	50	27	75
Tb927.5.2790	785	177	204	211	498	207	147	264
Tb927.10.12270	74	20	25	54	56	71	46	298
Tb09.v4.0156	0	0	0	0	1	0	0	0
Tb927.7.800	367	109	121	114	248	121	115	155
Tb927.10.5860	452	127	151	59	310	113	117	79
Tb927.9.14440	234	81	85	87	138	91	100	121
Tb927.5.5600	0	0	0	0	0	0	0	0
Tb927.10.10700	231	55	65	70	132	58	59	90
Tb927_09_v4.snoRNA.0072	58	30	38	66	99	27	95	217
Tb927.11.16040	412	94	110	74	362	129	101	175
Tb927.5.230	0	0	0	0	0	0	0	0
Tb927.11.12510	500	148	164	147	546	210	146	349
Tb927.8.5900	106	27	38	28	75	34	24	31
Tb927.8.7590	468	124	161	174	484	145	173	265
Tb927.11.17790	2	0	0	0	2	0	2	1
Tb927.7.1810	170	35	45	62	310	57	80	121
Tb927.9.1250	0	0	0	0	0	0	2	1
Tb927.7.3645	111	20	47	36	69	26	24	39
Tb927.8.6520	248	47	73	67	253	85	80	256
Tb927.11.12480	509	149	159	138	425	185	153	332
Tb927.11.2370	1994	538	619	373	3742	4203	2338	3991
Tb927.6.860	1218	251	494	310	1011	354	362	456
Tb927.10.15720	677	175	210	100	566	205	147	127
Tb927.10.10630	305	43	69	41	175	70	51	64
Tb927.4.4600	206	72	76	66	166	83	83	87
Tb927.8.7410	1762	400	309	150	1236	665	275	189
Tb927.11.12270	371	77	98	109	259	94	71	141
Tb927.4.2750	1892	400	440	196	1170	408	219	172
Tb927.10.950	183	53	68	37	166	62	39	118
Tb927.11.6460	1232	326	316	298	971	348	310	397
Tb927.9.5220	50	16	17	21	60	15	33	42
Tb927.5.140	48	22	33	18	35	33	27	42
Tb927.11.5590	288	71	87	97	274	94	71	174
Tb927.11.5250	1507	407	394	450	925	364	226	418
Tb927.1.3310	488	142	153	57	301	210	86	59
Tb927.5.4440	187	58	63	27	82	49	32	46
Tb927.10.13640	124	40	47	57	116	53	45	59
Tb927.5.5590	6	3	4	7	10	4	3	7
Tb11.0490	0	0	0	0	1	0	0	0
Tb11.1500	0	0	0	0	0	0	0	0
Tb10.v4.0167	1	0	0	2	0	0	2	0
Tb11.02.5410	56	10	11	17	44	26	18	53
Tb927.8.5030	100	36	44	41	88	31	44	53
Tb927.11.14740	400	114	139	103	351	113	133	121
Tb11.v5.0498	921	342	488	295	780	412	400	539
Tb927.4.4390	478	96	128	96	408	117	90	100
Tb927.11.4940	299	64	88	82	289	75	79	114
Tb927_08_v4.snoRNA.0021	9	1	2	2	3	5	0	0
Tb927.7.2985	50	30	32	12	38	21	12	25
Tb927.11.18550	0	0	0	0	0	0	0	0
Tb927.10.13510	271	205	215	131	312	223	211	223
Tb927_10_v4.snoRNA.0027:snoRNA	27	9	7	9	18	9	11	43
Tb927.5.330	336	114	168	161	343	161	163	288
Tb927.3.4130	313	92	76	51	213	95	86	100
Tb927.10.6840	371	83	84	73	214	124	73	54
Tb927.10.10890	2092	535	453	253	1561	661	318	324
Tb927.7.6870	21	13	20	34	202	216	78	260
Tb927.8.1080	475	140	141	73	262	145	101	76
Tb927.10.5300	149	49	43	35	83	45	44	28
Tb927_09_v4.snoRNA.0079	3	0	0	2	2	0	0	2
Tb927.6.5750	1	0	0	0	0	0	0	0
Tb11.02.5060b	206	76	77	111	161	86	96	232
Tb927.10.6120	42	15	13	17	36	23	15	22
Tb927.3.2660	463	107	130	104	369	153	94	147
Tb927.9.550	0	0	0	0	0	0	0	0
Tb927.5.285b	419	125	194	182	398	141	131	251
Tb11.v5.0213	551	163	210	171	250	233	177	220
Tb927.11.17450	5	0	2	0	1	2	0	2
Tb09.v4.0009	231	63	62	81	238	45	35	50
Tb927.11.3790	335	89	90	73	210	112	66	91
Tb927.10.5900	543	186	165	109	422	215	163	156
Tb927.11.15330	663	168	263	206	784	217	240	424
Tb927.3.4940	611	154	245	214	652	216	252	433
Tb927.8.710	5227	912	1277	1298	4011	1124	629	975
Tb927.4.1350	562	150	157	100	478	158	119	121
Tb927.3.1560	422	125	137	56	420	138	128	89
Tb927.10.4380	29	2	9	8	25	10	11	13
Tb927.6.2800	556	161	190	135	543	189	164	184
Tb927.1.3360	97	43	45	48	128	56	65	99
Tb927.3.1940	237	48	62	53	213	61	74	83
Tb927.10.14980	1442	278	349	213	1083	372	297	354
Tb927.9.3880	111	39	64	49	141	38	55	85
Tb927.11.17580	0	0	0	2	0	0	0	0
Tb927.10.1960	371	97	110	126	289	104	77	202
Tb927.11.17590	1	0	0	0	1	0	0	2
Tb927.1.5330	1	0	0	0	1	0	1	0
Tb927.2.450	4078	1650	1375	739	2247	1600	637	589
Tb09.v4.0094	0	0	0	0	0	0	0	0
Tb927.7.6170	100	40	30	32	74	26	23	43
Tb11.v5.1031	1	5	1	8	177	210	102	368
Tb927.5.1870	564	132	181	113	608	154	137	208
Tb927.10.5080	189	64	75	65	201	92	71	103
Tb927.7.3310	66	32	26	24	61	26	38	44
Tb927.9.17050	0	0	0	0	0	1	1	0
Tb927.5.3380	503	122	179	104	448	142	141	190
Tb927.3.3670	658	140	100	98	353	148	79	107
Tb927.11.1270	551	158	150	92	320	136	111	55
Tb927.9.17810	10	1	3	3	4	2	3	4
Tb927.9.8450	288	93	115	75	227	96	86	103
Tb11.1770	4	5	6	29	22	29	35	141
Tb927.7.2750	299	98	108	75	185	103	91	90
Tb927.10.610	798	108	183	104	617	213	145	146
Tb927.8.1389	6	0	1	2	6	1	1	4
Tb11.v5.0325	868	290	242	138	468	342	193	191
Tb11.v5.0960	55	24	21	26	63	22	15	37
Tb927.7.970	778	161	194	162	464	223	153	170
Tb927.11.2060	2336	726	706	642	1540	722	562	624
Tb927.8.7050	147	45	51	60	170	79	67	145
Tb927.11.8350	346	81	136	91	280	114	104	111
Tb927.4.1280	459	115	112	86	323	120	92	91
Tb927.6.3140	274	75	92	47	219	74	60	38
Tb927.3.1350	671	193	171	212	407	170	149	368
Tb927.4.3290	22	16	24	18	92	27	71	34
Tb09.v4.0128	0	0	1	0	1	0	0	0
Tb927.5.2220	80	44	72	48	27	81	60	82
Tb927.11.2200	98	34	29	40	90	35	40	54
Tb927.8.3580	134	37	26	60	118	39	37	48
Tb927.5.5380	0	0	0	0	0	0	0	0
Tb927.11.11030	111	33	36	44	91	47	26	62
Tb927.11.8090	2150	425	565	380	1120	440	334	430
Tb927.3.3450	352	126	103	60	209	193	136	167
Tb927.2.660	397	177	220	292	353	259	199	466
Tb11.v5.0801	4	1	4	4	10	5	7	16
Tb927.9.4050	744	177	164	159	496	172	146	211
Tb927.10.12250	243	105	56	95	227	76	68	128
Tb927.5.4360	49	14	20	22	43	23	15	35
Tb927.9.3440	376	89	123	83	267	118	109	124
Tb927.3.2520	1	1	0	2	6	0	2	4
Tb927.10.3170	390	127	129	70	298	144	111	121
Tb927.8.4560	560	158	176	196	519	170	168	309
Tb11.1520	1	0	0	0	25	8	2	15
Tb927.7.720	841	200	254	320	653	294	238	519
Tb927.8.7820	536	93	211	225	812	184	236	486
Tb927.11.11610	329	74	72	65	301	87	79	139
Tb927.5.250	0	0	0	0	0	0	0	1
Tb11.v5.0177	76	32	38	28	56	30	27	31
Tb927.3.5100	662	153	137	168	599	213	169	270
Tb927.11.16220	169	43	32	42	89	45	22	15
Tb927.11.19940	1	0	0	0	0	0	2	0
Tb927.9.4810	176	41	45	55	145	69	54	69
Tb10.v4.0264	30	9	18	43	44	30	24	106
Tb927.10.4330	98	18	26	21	60	23	22	49
Tb11.v5.0410	5333	1509	1657	1855	3635	1590	1183	1681
Tb927.4.2390	612	160	179	133	541	206	203	214
Tb927.5.5510	0	0	0	0	0	0	0	0
Tb11.v5.0173	407	85	125	78	366	115	92	146
Tb927.4.390	79	21	29	33	41	34	25	32
Tb927.5.1770	1052	265	283	275	683	295	217	284
Tb927.7.420	44	9	12	12	95	5	14	29
Tb10.v4.0095	0	0	0	1	0	0	0	0
Tb927.7.3330	16074	4018	4632	3455	11100	4924	3006	3440
Tb11.v5.1043	115	38	113	44	129	48	59	75
Tb927.10.14020	128	61	77	57	148	70	49	168
Tb927.3.5470	262	59	78	43	184	74	48	68
Tb927.7.6600	119	24	38	18	129	49	48	41
Tb927.6.3150	6837	1602	1830	2836	4882	1838	1028	2461
Tb927.11.1720	481	96	115	74	301	120	83	83
Tb11.v5.0679	143	27	47	41	121	47	26	48
Tb927.4.3230	0	0	0	0	3	2	1	0
Tb927.8.6320	320	66	68	95	251	84	68	197
Tb927.11.12110	742	220	256	287	702	250	295	578
Tb927.11.4920	149	41	56	29	130	63	60	64
Tb927.1.2390	8642	2728	2587	1691	5256	2363	1360	1082
Tb927.11.17700	0	0	0	1	1	0	1	2
Tb11.v5.0197	696	195	227	277	475	204	140	215
Tb927.11.11450	211	66	68	72	207	103	81	184
Tb927.11.20560	2	0	2	0	1	0	2	0
Tb927.5.4590	22	7	8	11	10	8	5	13
Tb927.3.3429	6937	2479	3678	4564	8756	5438	4083	11460
Tb927.7.3830	471	151	172	215	568	196	197	450
Tb09.v4.0126	0	0	0	0	0	0	2	0
Tb11.v5.0593	2147	529	762	518	1768	771	615	891
Tb927.10.1570	171	56	61	55	124	67	55	60
Tb927.10.14510	1173	252	252	213	790	300	198	294
Tb927_09_v4.snoRNA.0097	0	0	1	0	0	0	0	2
Tb11.v5.0705	318	73	93	130	533	145	187	384
Tb11.v5.0672	344	115	109	79	308	122	87	101
Tb927.10.9190	0	0	0	0	1	0	0	0
Tb927.4.140	15	7	4	11	26	24	14	35
Tb927.10.10350	1303	244	287	199	695	295	186	275
Tb927.9.2280	90	53	38	22	60	40	30	31
Tb927.8.1370	33	7	6	7	12	13	8	20
Tb927.11.16900	334	91	116	121	268	93	86	186
Tb927.4.3199	2	1	1	0	3	1	2	4
Tb927.10.14140	1460	548	411	240	1133	661	268	241
Tb927.4.5690	5	0	2	1	1	2	3	2
Tb927.11.9750	555	149	144	128	345	194	133	196
Tb927.10.12390	209	45	62	42	175	57	64	51
Tb927.10.3830	799	270	296	153	370	259	168	99
Tb11.v5.0212	333	87	116	66	211	94	68	80
Tb927.10.11630	2152	509	816	489	1531	683	521	637
Tb927.11.10660	5470	1122	2193	2195	5654	2257	2147	3467
Tb11.v5.0684	434	156	135	93	277	164	80	99
Tb927.9.16170	0	0	1	0	1	1	0	1
Tb927.10.2190	886	221	234	115	563	230	115	113
Tb927.11.13020	753	277	285	112	424	315	190	157
Tb11.v5.0772	0	0	0	0	0	0	0	0
Tb927.9.13030	216	57	88	47	192	55	40	59
Tb927.10.10590	497	144	133	157	303	115	87	117
Tb927.8.2470	131	41	74	12	85	65	50	40
Tb11.v5.0319	0	0	0	0	0	0	0	0
Tb927.7.2540	319	88	105	76	298	111	78	113
Tb927.8.1450	178	54	80	67	218	98	93	158
Tb927.11.510	4423	860	967	508	2545	963	510	448
Tb927.9.8780	280	60	93	68	202	87	74	134
Tb927_10_v4.snoRNA.0043:snoRNA	0	0	0	0	0	0	0	0
Tb11.v5.1063	1657	547	607	362	935	621	400	340
Tb11.v5.0129	20	7	4	18	31	5	19	55
Tb927.9.1200	0	0	0	0	1	0	0	0
Tb927.11.8980	450	111	151	139	350	156	164	205
Tb927.8.3880	115	35	28	27	96	35	36	48
Tb927.11.19240	0	0	0	0	0	0	0	0
Tb927.9.270	3	0	2	3	1	2	1	0
Tb927.9.8815	207	50	85	44	117	57	60	80
tmp.1.50	0	0	0	0	0	0	0	0
Tb927.7.5340	2964	689	980	476	1832	921	586	529
Tb927.7.2310	338	91	95	79	248	86	63	134
Tb927.11.16020	587	138	115	113	343	163	100	167
Tb927.11.1590	135	41	37	23	116	34	30	83
Tb927.9.16910	0	0	0	0	0	0	0	0
Tb11.v5.0551	264	160	143	237	262	204	133	331
Tb927.11.7850	169	34	41	15	101	42	31	31
Tb927.3.4390	155	72	78	45	80	59	43	51
Tb927.9.7100	111	29	55	45	123	56	58	101
Tb927.3.3570	50	17	17	10	42	11	17	26
Tb11.v5.0502	253	57	82	75	173	78	62	79
Tb927.4.3720	119	35	59	33	101	53	41	89
Tb11.0810	317	86	58	107	274	141	78	232
Tb927.3.4060	485	137	132	180	373	164	134	365
Tb927.10.2540	96	18	23	23	96	34	33	51
Tb11.v5.0750	110	20	37	45	103	54	37	67
Tb06.3A7.270	782	185	219	319	811	299	239	683
Tb927.7.3750	386	103	116	87	301	124	126	137
Tb11.0090	0	1	0	0	0	0	2	0
Tb927.11.12790	648	191	198	135	490	192	116	143
Tb927_10_v4.snoRNA.0010:snoRNA	2	3	5	3	6	2	3	10
Tb927.10.9680	157	66	66	60	681	68	83	127
Tb927.10.5880	1498	480	658	283	1164	531	420	302
Tb927.10.5600	179	47	52	66	283	55	69	94
Tb927.6.1330	8	2	3	2	2	0	2	5
Tb927.9.2980	28	12	3	20	26	16	11	40
Tb927.7.880	146	23	52	29	142	59	32	69
Tb927.8.8300	2666	1044	903	726	1677	793	317	304
Tb927.7.7175	52	6	16	14	59	5	12	13
Tb927.9.1970	173	61	54	62	241	60	34	129
Tb927.11.4020	68	20	27	19	48	27	19	32
Tb927.11.12260	272	61	61	76	210	92	85	197
Tb927.9.9720	117	40	55	45	116	57	70	87
Tb927.4.1210	5	0	2	4	4	5	3	15
Tb927.8.1240	479	102	157	109	379	132	116	167
Tb927.8.2663	4	4	0	9	5	9	2	21
Tb927.11.2810	396	74	100	56	244	109	93	106
Tb927.11.3860	748	213	196	145	475	223	142	109
Tb927.10.9170	235	73	55	56	189	92	61	91
Tb927.3.3730	1457	345	525	569	967	611	514	839
Tb927.11.13120	120	39	41	43	55	37	39	50
Tb927.11.12650	434	113	122	89	400	128	120	149
Tb927.11.1680	803	236	221	211	718	268	231	256
Tb927.2.5600	933	220	349	497	785	397	394	1056
Tb927_06_v4.snoRNA.0034	1	1	1	3	0	0	0	2
Tb927.3.1840	2709	821	665	343	1555	819	357	282
Tb10.v4.0106	0	0	0	0	0	0	0	1
Tb927.8.1440	203	68	80	49	127	71	71	65
Tb927.11.15210	447	110	138	91	356	114	122	135
Tb927.5.990	191	56	53	48	120	73	80	82
Tb927.4.3680	144	43	52	59	95	48	58	122
Tb927.9.1650	182	53	57	58	139	48	51	83
Tb927.2.1942	1650	598	789	896	1293	808	640	1301
Tb927.9.700	49	14	12	18	42	16	16	26
Tb11.v5.0291	61	15	18	29	48	21	24	31
Tb927.11.13200	432	109	143	121	333	140	106	154
Tb927_08_v4.snoRNA.0035	8	2	6	4	5	2	0	9
Tb927.10.3700	722	158	198	127	482	176	131	126
Tb927.5.4620	11	3	2	6	7	0	2	5
Tb11.0870	151	41	42	41	128	41	57	122
Tb11.v5.0122	0	0	1	0	0	1	1	0
Tb927.9.6010	500	135	135	113	393	144	124	181
Tb927.10.16450	0	0	0	0	0	0	0	0
Tb927.1.470	172	77	95	109	113	95	70	129
Tb11.v5.0869	490	126	145	110	297	179	116	191
Tb927.10.4370	62	16	23	24	60	25	25	99
Tb927.10.550	129	35	44	53	141	44	47	64
Tb927.11.4220	406	75	92	77	303	85	69	105
Tb927.3.3830	243	54	44	35	129	58	31	33
Tb927.5.4780	23	9	11	20	43	22	25	72
Tb927.3.3380	109	50	69	59	97	43	90	111
Tb927.3.1820	588	194	209	92	371	216	133	107
Tb927.8.2185	119	20	24	23	73	31	23	33
Tb927.3.950	746	183	226	172	476	226	164	217
Tb11.v5.0718	244	80	78	71	178	91	68	57
Tb927.11.12070	252	62	82	55	168	73	77	90
Tb927.11.8990	805	217	192	260	367	235	82	164
Tb927.11.12690	171	54	59	48	130	85	62	173
Tb927.11.14680	2547	556	788	991	2199	747	516	1090
Tb927.1.2400	3422	1350	981	1303	2361	1141	722	1019
Tb10.v4.0128	7141	2140	3230	1624	13477	3287	3902	6123
Tb927.7.6570	40	21	24	21	40	26	19	23
Tb927.9.5590	1422	277	357	377	1193	377	353	547
Tb927.11.2280	709	196	229	156	640	256	217	247
Tb927.10.6690	299	76	85	77	216	91	103	135
Tb927.7.950	177	78	87	59	137	91	86	106
Tb08.27P2.480	0	0	0	0	2	1	0	1
Tb927.11.5190	1503	358	521	419	997	440	331	516
Tb927.8.6510	168	42	43	44	131	60	52	147
Tb927.11.5570	319	84	85	110	257	104	86	155
Tb927.11.5290	384	106	146	82	234	138	100	106
Tb05.5K5.370	1	0	0	0	0	0	1	0
Tb927.11.19670	0	0	0	0	0	0	0	0
Tb927.2.6000	619	142	155	120	350	142	122	145
Tb927.6.2160	55	31	31	32	51	20	16	20
Tb927.9.16780	0	0	0	0	1	0	0	0
Tb927.8.6160	874	237	199	259	487	181	190	208
Tb927.8.1380	98	46	57	36	58	45	36	39
Tb927.8.1990	1454	413	405	192	933	488	309	265
Tb10.v4.0207	0	0	0	0	0	0	0	0
Tb927.8.2300	262	67	71	37	175	52	70	61
Tb927.8.3521	15	9	4	5	11	10	6	4
Tb927.11.18170	0	0	0	0	0	0	0	0
Tb927.11.550	5170	1145	1265	369	2666	1510	708	350
Tb927.10.9610	820	199	324	166	940	276	205	249
Tb927.10.4460	43	13	9	19	31	24	17	25
Tb927.5.4330	469	127	148	96	405	157	121	138
Tb927.1.110	748	203	214	67	360	199	82	45
Tb927.7.1390	110	28	34	40	73	40	43	46
Tb927.9.16200	0	0	0	0	2	0	0	1
Tb927.5.5130	1	0	0	0	0	0	1	0
Tb927.9.2871	12	3	2	2	11	2	5	5
Tb11.v5.0184	172	41	51	51	148	54	56	115
Tb927.4.4630	186	56	54	39	103	59	66	61
Tb927.11.12050	267	97	116	90	251	118	143	129
Tb927.5.2400	1280	552	868	435	895	780	662	603
Tb927.6.2310	93	31	39	30	90	34	33	54
Tb10.v4.0209	0	0	0	0	0	0	0	0
Tb11.v5.0629	587	238	352	196	859	380	297	406
Tb11.v5.0794	49	18	22	26	446	10	31	53
Tb927.7.5420	197	45	52	68	238	83	87	122
Tb927.10.4130	1557	313	398	177	874	410	280	187
Tb927.6.5520	0	0	0	0	0	0	0	0
Tb11.v5.0703	244	105	119	112	219	129	111	207
Tb927.9.14280	878	262	321	417	783	351	408	907
Tb927.11.2390	265	93	109	71	246	114	69	92
Tb927.9.15190	233	120	79	142	157	92	87	109
Tb927.11.15640	383	86	89	56	253	112	63	112
Tb927.7.2220	187	63	51	72	153	70	51	83
Tb927.4.2100	88	22	34	30	57	28	34	53
Tb927.10.8070	384	105	82	108	376	110	120	196
Tb927.3.5800	38	22	29	37	62	24	21	47
Tb927.10.9360	378	120	133	116	433	152	120	143
Tb927.5.5390	0	0	0	0	0	0	0	0
Tb927.1.5150	33	20	22	19	412	48	38	67
Tb927.5.1620	329	69	94	48	236	87	70	88
Tb927.3.1290	765	191	231	188	541	227	164	251
Tb927.11.15480	180	44	56	39	142	65	44	37
Tb927.10.6590	243	63	96	114	263	82	90	142
Tb927.10.5990	179	48	66	37	235	66	63	59
Tb11.v5.0722	27	14	11	10	19	16	17	30
Tb10_rRNA_2:rRNA	3222	1464	1424	1056	3308	1960	1616	3244
Tb927.6.4180	205	63	112	66	158	80	77	90
Tb927.10.10910	1982	471	384	225	1437	656	257	230
Tb11.v5.0154	604	137	183	117	303	164	120	173
Tb927.4.1850	560	167	170	112	532	168	157	156
Tb927.9.13795	265	117	96	63	143	167	95	125
Tb927.11.3470	271	57	73	105	263	77	56	110
Tb11.v5.0757	92	31	37	21	66	36	25	18
Tb927.8.290	2	0	0	0	1	0	0	1
Tb927.7.6465	121	63	53	34	81	80	52	106
Tb927.3.4250	489	107	154	78	308	108	102	121
Tb927.10.11910	116	37	52	62	113	49	37	126
Tb927.8.1170	233	80	79	68	140	78	50	75
Tb927.3.4260	924	163	286	135	710	235	245	224
Tb927.8.5780	577	159	172	110	358	178	107	102
Tb927.9.12280	261	65	92	40	138	77	63	52
Tb927.6.180	25	25	23	37	16	45	62	121
Tb927.7.4180	2031	573	615	305	1480	662	372	354
Tb927.7.5920	324	61	94	45	270	86	46	63
Tb927.7.2300	1428	408	410	417	1003	383	245	504
Tb11.v5.0225	127	37	36	15	91	47	24	29
Tb11.0610	0	0	0	0	0	0	0	0
Tb927.7.3400	305	70	102	56	253	104	95	128
Tb927.3.1590	573	163	188	179	438	169	107	161
Tb927.11.20010	3	0	1	0	0	0	0	1
Tb927.8.7570	325	83	112	122	311	105	131	260
Tb927.11.9220	909	275	310	296	683	323	223	282
Tb927.10.12710	4008	981	909	615	2973	1342	659	618
Tb927.3.3680	110	12	31	16	71	17	17	27
Tb05.5K5.390	14	4	3	6	13	5	2	11
Tb05.5K5.330	2	0	0	0	1	0	0	0
Tb927.9.16810	2	0	0	0	0	0	1	0
Tb927.9.880	0	0	0	0	0	0	0	0
Tb927.3.1060	574	257	285	153	407	246	220	309
Tb927_08_v4.snoRNA.0019	26	5	6	10	15	5	6	13
Tb927.3.1955	109	38	32	17	63	34	26	29
Tb927.3.4930	76	30	29	34	79	32	34	54
Tb927.9.3970	280	58	82	75	187	85	89	99
Tb927.6.1230	187	57	72	46	183	65	104	122
Tb927.4.2310	2787	713	584	418	1485	753	354	317
Tb11.v5.0622	177	129	169	139	120	91	107	136
Tb11.v5.0406	59	23	20	25	69	40	25	36
Tb927.4.1140	476	151	160	141	358	193	160	226
Tb11.v5.0566	1904	301	375	218	1158	388	296	352
Tb927.9.4440	215	66	66	74	205	84	79	127
Tb927.11.3090	122	36	41	20	81	46	40	53
Tb927.7.3680	1565	589	458	365	720	503	357	367
Tb11.1660	0	0	0	0	0	0	0	0
Tb927.11.18060	0	0	0	0	1	0	0	0
Tb927.11.8520	137	55	71	93	196	61	61	99
Tb10.v4.0165	0	0	0	1	0	0	0	0
Tb927.11.5970	864	218	213	138	669	238	173	174
Tb927.9.16440	86	31	41	64	97	64	57	183
Tb927.3.5560	198	41	50	23	75	46	41	30
Tb927.11.18800	0	0	0	0	0	0	0	0
Tb927.6.3580	633	127	141	135	535	177	121	150
Tb927.9.9870	208	88	93	62	180	84	99	86
Tb927.6.2780	277	70	65	51	133	80	37	37
Tb927_08_v4.snoRNA.0037	22	7	14	6	20	8	2	16
Tb927.3.2570	4	1	3	4	29	2	5	8
Tb927.10.12520	563	189	274	179	493	215	227	283
Tb09.v4.0182	0	0	0	0	0	0	0	0
Tb927.10.5950	474	136	159	123	382	139	108	132
Tb10.v4.0112	2	0	0	0	2	0	0	0
Tb927.11.10640	292	93	112	119	329	125	106	194
Tb927.10.8970	171	88	91	37	151	72	74	47
Tb927.3.5780	365	165	149	157	284	178	127	193
Tb927.11.5030	450	88	109	57	366	91	111	103
Tb927.9.5370	154	39	30	43	123	38	52	86
Tb927.2.3400	112	38	50	20	137	51	31	32
Tb927.6.5240	1	0	1	0	6	1	2	2
Tb927.5.550	232	92	77	103	207	97	109	162
Tb927.1.1500	627	148	234	186	882	277	256	403
Tb927.10.3100	436	170	185	158	348	164	160	320
Tb927.5.450	727	126	169	86	300	143	67	74
Tb927.1.2640	282	106	141	32	161	96	58	34
Tb927.3.5860	1	0	1	1	2	1	1	3
Tb11.v5.0789	3	0	1	1	19	2	3	6
Tb10.v4.0237	4	0	0	2	4	0	0	2
Tb927_09_v4.snoRNA.0058	2	1	3	0	2	1	1	2
Tb927.9.9820	219	75	90	83	205	67	98	141
Tb927.2.1452	3589	1535	2625	4420	6193	3307	3369	9623
Tb927_10_v4.snoRNA.0003:snoRNA	9	5	9	5	7	3	5	15
Tb927_09_v4.snoRNA.0111	13	3	2	3	5	1	8	14
Tb11.0320	79	27	21	28	79	22	30	52
Tb927.10.2410	156	60	87	79	212	95	88	192
Tb927.9.15520	32	16	17	7	36	17	5	8
Tb10.v4.0258	0	1	2	1	4	2	4	1
Tb927.8.5760	987	174	283	172	591	243	167	234
Tb927.11.7240	269	81	92	39	246	92	73	67
Tb927.6.890	1165	282	324	388	1219	369	315	830
Tb927.8.2390	1083	207	280	262	928	289	227	518
Tb927.3.1690	622	207	227	104	314	225	151	118
Tb927.9.7690	2507	506	761	689	1879	770	689	1054
Tb927.6.4360	80	31	33	29	43	27	23	40
Tb11.v5.0474	99	29	35	38	84	32	37	53
Tb927.8.4340	174	40	49	39	241	51	55	81
Tb4.NT.41	14	4	4	11	9	6	3	7
Tb927.11.12600	484	138	167	122	526	172	158	235
Tb927.10.1830	185	40	60	64	148	78	64	115
Tb927.7.3930	841	213	279	408	789	362	391	1278
Tb09_rRNA_3	1056	551	859	748	2351	846	1168	2518
Tb927.11.11860	331	94	111	127	329	128	122	259
Tb927.10.15830	177	58	69	86	161	75	49	154
Tb927.2.1140	564	216	199	156	377	257	116	194
Tb11.v5.0431	349	77	96	104	259	124	109	185
Tb927.11.10560	3965	812	915	440	2420	964	571	401
Tb927.7.1370	155	64	93	39	168	93	70	82
Tb08.27P2.260	0	0	0	0	0	0	0	0
Tb927.10.11820	197	48	43	64	169	43	33	73
Tb927.5.5350	5	0	2	4	9	3	2	16
Tb927.11.14620	14	10	7	4	62	6	5	12
Tb11.v5.0656	210	34	67	57	143	70	37	84
Tb927.5.5050	0	0	0	0	0	0	0	1
Tb927.11.20660	1	0	0	0	0	0	0	1
Tb927.8.380	1	0	0	1	1	0	1	3
Tb927.9.7260	363	100	84	103	257	93	77	127
Tb927.8.4070	72	33	32	34	100	40	23	72
Tb927.11.14510	91	26	27	21	80	21	21	20
Tb927.7.6820	55	44	49	35	19	34	31	52
Tb927.4.2270	294	64	61	46	217	51	54	64
Tb927.8.1690	524	111	126	112	353	181	105	187
Tb10.v4.0193	2	0	0	0	0	0	0	1
Tb927.9.720	50	36	32	17	20	36	15	20
Tb927.10.5470	363	97	102	89	315	112	85	146
Tb927.2.5050	219	79	89	82	132	89	78	162
Tb927.7.5440	1316	290	438	451	957	390	257	651
Tb927.1.70	122	21	20	18	141	84	52	63
Tb927.10.9465	13	3	12	4	93	10	18	17
Tb927.9.4200	801	248	232	228	675	269	194	227
Tb927.10.6040	271	34	48	25	140	36	20	15
Tb927.10.11460	428	65	114	63	275	107	71	111
Tb927.5.1800	231	62	62	59	163	61	58	72
Tb927.6.1300	63	24	37	35	40	42	28	111
Tb927.3.3910	117	41	23	38	61	36	41	38
Tb927.11.6970	200	58	58	59	145	60	57	97
Tb11.v5.0831	253	94	115	85	229	129	127	119
Tb11.v5.0412	165	47	54	46	173	56	54	109
Tb927.2.4950	518	158	161	242	483	187	177	496
Tb11.v5.0468	2970	1150	827	947	2021	1065	624	796
Tb11.0470	0	0	0	0	0	0	0	0
Tb927.4.2570	54	14	20	24	73	10	29	31
Tb927.10.11380	206	94	60	70	196	83	57	84
Tb927.1.580	1471	520	641	374	1256	643	584	422
Tb927.3.5290	640	180	206	188	606	246	179	370
Tb927.4.4680	11	7	5	11	29	13	10	27
Tb927.11.15080	368	86	108	76	174	113	74	97
Tb11.v5.0339	234	58	78	51	220	74	75	96
Tb11.v5.0843	191	45	47	38	129	45	34	55
Tb927.11.15620	384	87	108	102	289	94	82	155
Tb927.10.12510	957	314	292	370	797	377	194	300
Tb927.11.18860	4	1	0	1	26	1	4	8
Tb11.1630	0	0	0	0	0	0	0	0
Tb927.10.12070	90	21	33	39	67	17	20	18
Tb927.11.4310	144	40	31	16	107	43	21	14
Tb927.10.620	841	191	175	107	745	189	151	190
Tb927.10.12680	499	132	75	125	222	108	76	80
Tb927.7.550	460	124	186	93	335	138	143	124
Tb11.02.5440b	53	18	19	26	79	22	24	77
Tb11.v5.0838	741	192	262	204	599	272	222	353
Tb11.v5.0917	1	0	0	0	0	0	0	0
Tb927.9.8610	622	155	189	165	483	172	141	256
Tb927.10.15900	60	17	19	20	29	12	8	19
Tb927.11.9200	130	35	37	47	136	57	35	108
Tb927.10.11110	898	232	254	295	726	376	259	883
Tb927.11.4550	226	61	60	74	210	94	63	111
Tb927.11.2220	184	70	52	64	151	58	55	66
Tb927.10.10110	99	29	36	24	2339	38	115	210
Tb927.8.3080	504	113	128	263	384	162	159	531
Tb927.6.1690	165	54	60	56	128	39	37	77
Tb927.5.5440	0	0	0	0	0	0	0	0
Tb927.8.3990	151	45	48	33	242	40	42	56
Tb927.8.1387	26	2	15	7	24	9	6	28
Tb11.0270	0	0	0	0	0	0	0	0
Tb927.11.7420	330	71	93	80	224	89	76	83
Tb927.5.3700	466	109	142	82	297	128	110	75
Tb927.10.9720	631	105	162	82	1000	158	122	120
Tb927.5.370	60	26	35	18	68	34	19	37
Tb927.6.2450	559	140	152	118	329	121	154	154
Tb927.9.16460	2	0	0	0	3	0	3	4
Tb927.8.1840	1765	467	606	685	1319	599	557	1165
Tb927.11.10930	309	96	120	108	282	114	83	121
Tb927.10.910	334	88	77	88	313	114	77	168
Tb927.3.945	144	28	43	40	168	55	84	92
Tb927.9.9320	720	192	269	129	501	201	187	167
Tb927.4.3660	234	104	102	79	196	109	90	156
Tb927.11.6210	1821	542	519	403	1155	614	310	490
Tb927.11.18950	0	0	0	0	0	0	0	0
Tb927.8.5610	168	66	63	74	137	49	61	105
Tb927.11.7520	171	54	73	44	125	62	44	48
Tb10.v4.0056	0	0	0	0	0	0	0	0
Tb927.9.11140	179	70	74	72	180	61	76	148
Tb927.10.4990	160	64	67	46	106	67	63	62
Tb927.10.1600	84	41	42	31	98	40	52	70
Tb927.9.1190	22	13	21	25	43	23	30	72
Tb927_10_v4.snoRNA.0059:snoRNA	0	0	0	1	0	0	1	0
Tb11.v5.0605	551	200	171	140	486	257	125	148
Tb927.10.8310	139	46	85	40	99	52	67	55
Tb927.8.8180	737	242	222	213	573	263	131	210
Tb927.7.6610	634	174	234	164	503	220	202	206
Tb927.11.12710	255	59	85	112	324	158	111	338
Tb927.5.4750	1	0	2	0	0	0	2	1
Tb927.7.1460	334	114	146	153	330	110	157	239
Tb927.11.3680	170	38	54	34	133	70	57	36
Tb927.9.6560	1637	503	656	396	1281	718	452	525
Tb09.v4.0025	26	9	18	16	22	22	17	48
Tb11.0750	1	0	0	0	0	1	0	0
Tb08.27P2.510	1	0	0	0	0	0	0	0
Tb927.9.11960	417	127	113	102	368	136	103	132
Tb927.8.3070	49	15	15	15	26	6	14	54
Tb927.3.4410	108	25	25	28	74	33	28	36
Tb927.9.7410	3	0	5	1	60	5	5	16
Tb927.10.13800	2069	443	412	314	1169	418	213	231
Tb927.11.164	61	25	11	7	44	24	19	15
Tb927.8.3110	142	32	44	49	122	57	46	54
Tb927.2.170	1092	621	692	829	908	748	528	1142
Tb927.7.6020	2	0	2	5	64	25	21	53
Tb927.9.17250	0	0	0	0	1	0	0	0
Tb927.7.5500	605	185	176	180	525	198	119	244
Tb927.4.1230	151	46	62	27	140	67	41	36
Tb927.10.8150	301	77	91	87	393	98	90	172
Tb927.11.5180	338	91	109	89	227	138	83	82
Tb927.3.1160	141	42	34	34	127	46	28	59
Tb927.4.620	1438	373	440	555	1189	478	296	747
Tb927.1.2260	2994	630	829	193	1876	796	423	259
Tb927.7.5600	891	251	293	286	796	313	259	346
Tb927.5.490	323	87	109	117	288	96	88	170
Tb11.v5.0160	309	121	82	68	230	105	64	77
Tb927.6.5760	0	0	0	0	2	0	0	0
Tb927.3.1000	180	63	39	29	126	46	42	45
Tb927.5.1160	462	98	111	83	343	152	89	96
Tb927.8.6400	213	44	57	41	196	60	38	64
Tb927.6.4090	739	199	191	128	516	218	147	166
Tb927.4.4710	208	60	83	82	215	85	74	161
Tb927.10.2570	871	262	385	270	751	291	300	388
Tb927.5.3660	181	46	65	64	230	55	78	131
Tb927.8.2760	230	72	94	102	194	118	87	327
Tb927.9.17290	0	0	0	0	0	0	0	1
Tb927.10.2580	262	108	93	41	157	93	66	65
Tb10.v4.0160	0	0	0	0	0	0	0	1
Tb927.9.14540	241	102	103	144	189	129	102	212
Tb11.v5.0778	285	127	120	73	241	144	74	115
Tb927.11.360	361	116	86	116	259	88	81	125
Tb927.5.2870	118	28	46	55	127	31	45	86
Tb927.10.4120	841	290	282	253	465	251	232	246
Tb927.8.1650	133	35	45	76	196	47	60	144
Tb927.4.2070	9675	2659	3130	3221	6879	3350	2172	3255
Tb927.3.960	333	97	141	53	153	124	80	58
Tb927.9.1220	0	0	0	0	0	0	0	0
Tb05.5K5.300	0	0	1	0	0	0	0	0
Tb927.11.14380	354	104	130	86	378	133	112	158
Tb927.8.3280	242	49	93	50	230	85	66	85
Tb927.11.8820	473	96	116	107	293	102	58	93
Tb927.10.1100	2695	982	1020	744	1758	1041	714	554
Tb927.7.3320	194	45	75	64	125	58	42	114
Tb927.3.4280	267	86	108	113	313	86	110	208
Tb927.8.3526	0	0	0	0	0	0	0	2
Tb927.10.4900	826	268	280	160	605	272	269	335
Tb927.1.1270	309	71	83	42	292	87	92	98
Tb05.5K5.20	169	54	55	43	124	54	52	55
Tb927.11.16830	497	135	120	96	478	137	132	160
Tb927.5.420	184	60	68	40	130	62	43	65
Tb927.3.3920	249	61	61	70	216	52	47	106
Tb927.8.100	0	0	0	0	0	0	1	0
Tb11.v5.0531	1710	497	419	306	1332	1052	486	573
Tb927.6.4460	3609	776	938	490	1842	785	474	462
Tb927.9.13020	125	44	40	33	121	55	22	27
Tb927_06_v4.snoRNA.0006	24	6	12	19	13	8	9	40
Tb927.8.7490	853	244	258	355	707	282	292	676
Tb927.7.4040	448	119	125	98	403	145	122	168
Tb927.11.14880	1406	372	410	167	983	394	235	154
Tb11.v5.0114	0	0	0	0	0	0	0	0
Tb927.3.5160	873	184	249	229	733	219	233	433
Tb927.9.10510	62	19	19	22	65	16	14	26
Tb927.8.4480	133	29	46	29	110	32	34	58
Tb927.9.4420	442	111	124	75	302	126	93	78
Tb927.11.17840	39	31	57	45	51	53	30	79
Tb927.7.400	38	7	15	21	94	7	12	22
Tb927.11.17980	1	0	0	0	0	0	0	0
Tb927.3.2950	633	143	179	147	507	167	155	160
Tb927.5.1480	761	149	215	131	522	190	147	156
Tb927.7.1490	372	97	92	64	217	116	93	108
Tb927.11.10710	792	248	177	345	566	271	189	641
Tb927.2.2015	4	1	6	19	17	22	43	118
Tb927.11.19820	2	0	0	1	1	0	0	0
Tb927.9.6830	281	108	140	121	313	191	132	281
Tb927.10.9300	512	105	138	117	405	127	101	140
Tb927.8.890	2653	652	706	186	1877	836	389	208
Tb11.v5.0323	16	5	8	12	21	8	13	30
Tb927.10.5190	472	127	177	97	398	162	179	164
Tb10.v4.0119	0	0	0	0	0	0	0	0
Tb927.10.2170	26	10	12	4	16	9	12	6
Tb927.11.100	0	0	0	1	1	0	1	0
Tb927.10.4840	210	41	72	40	162	57	54	77
Tb927.5.3550	357	109	141	80	377	129	162	170
Tb927.5.3480	233	83	104	104	274	104	102	253
Tb927.10.12910	396	111	145	167	346	153	154	369
Tb927.8.1900	277	83	103	65	205	84	95	137
Tb927.6.3290	276	97	95	47	191	99	44	46
Tb927.4.2420	83	24	34	21	51	34	23	40
Tb927.11.19270	198	70	96	170	224	134	150	463
Tb927.4.5630	2	0	2	0	0	0	1	0
Tb10_tRNA_Met_1:tRNA	0	0	0	0	0	1	1	1
Tb927.11.14610	10	2	3	1	46	4	5	10
Tb927.10.1980	426	119	156	120	392	141	152	278
Tb927.11.14320	484	176	130	78	335	188	109	98
Tb6.NT.65	18	4	4	10	18	5	3	2
Tb10.v4.0037	387	109	139	113	353	104	99	157
Tb927.9.3120	1023	273	351	288	713	296	282	474
Tb927.6.3660	242	52	44	56	228	70	57	65
Tb927.8.690	298	83	84	44	159	81	40	35
Tb927.11.13740	908	358	455	489	581	579	462	789
Tb927.10.13170	71	25	29	18	68	20	14	64
Tb927.2.2490	255	75	84	66	329	103	106	140
Tb927.9.16060	0	0	0	1	4	1	0	3
Tb927.8.8010	235	76	88	68	196	76	42	88
Tb927.2.650	292	136	147	175	211	166	90	201
Tb11.v5.0244	296	51	73	47	223	78	57	82
Tb927.8.170	0	0	0	0	0	0	0	0
Tb927.7.6830	1264	381	363	303	609	416	170	360
Tb10.v4.0192	0	0	0	0	1	0	1	0
Tb927.10.4920	150	53	57	40	137	55	68	130
Tb927.11.16140	411	138	130	128	427	181	164	281
Tb927.8.449	684	331	316	130	1098	445	593	672
Tb927.10.9560	59	19	26	26	100	16	17	20
Tb927.10.13980	136	53	49	46	115	50	60	99
Tb927.9.17360	1	0	0	0	0	0	1	0
Tb927.7.1350	248	97	83	75	208	116	81	102
Tb927.11.9090	128	30	20	49	150	34	29	57
Tb927.6.300	160	70	78	71	116	105	87	154
Tb927.1.1930	6218	1428	2091	1928	3993	1966	1132	1729
Tb927.8.3490	319	105	138	142	342	134	107	208
Tb11.v5.0764	142	41	53	40	126	49	56	74
Tb927.8.5420	185	75	68	40	117	79	49	71
Tb927.11.6310	153	43	49	25	151	63	49	57
Tb927.9.17390	1	0	0	1	7	4	1	1
Tb927.10.13900	257	57	70	59	212	76	78	143
Tb927.10.1790	1	1	1	2	1	0	1	4
Tb11.v5.0934	2	0	0	2	2	0	2	3
Tb11.v5.0288	461	132	144	152	397	140	123	239
Tb927.6.5270	8	0	2	1	1	1	1	2
Tb927.4.2480	195	78	81	51	238	97	89	167
Tb11.v5.0927	4	0	2	0	6	1	2	2
Tb927.11.10440	153	36	43	32	86	29	41	43
Tb927.11.3020	408	124	131	126	334	135	134	213
Tb11.v5.0262	701	116	187	161	557	160	170	345
Tb05.5K5.500	3	1	10	11	30	8	19	12
Tb927.3.760	169	56	74	47	138	58	59	103
Tb11.1150	0	0	0	0	0	0	0	0
Tb927.11.15030	486	146	130	84	329	120	92	108
Tb927.11.9810	198	34	46	26	121	34	41	42
Tb927.6.4940	314	78	102	70	229	80	57	95
Tb927.8.2610	150	38	50	87	218	81	67	138
Tb11.v5.0423	164	51	48	66	131	70	50	104
Tb927.5.1360	250	73	95	63	251	83	108	150
Tb09.v4.0014	153	53	110	39	87	62	60	36
Tb927.9.10520	343	135	124	70	226	117	79	82
Tb927.6.5220	2	0	0	0	1	0	1	2
Tb927.6.3300	208	74	89	65	235	65	56	57
Tb927.6.470	138	81	96	90	1201	343	387	508
Tb927.8.6020	211	68	66	58	194	63	57	111
Tb927.9.9520	3520	728	909	540	2216	967	522	550
Tb927.11.13480	102	26	32	20	83	32	28	58
Tb927.3.1140	369	103	116	95	228	117	104	138
Tb927.8.5130	318	82	64	77	249	103	72	91
Tb927.9.18040	0	0	0	0	0	1	0	0
Tb927.8.3460	1844	478	497	192	1246	513	325	217
Tb09.v4.0010	22	7	5	11	29	3	3	13
Tb927.10.15980	110	18	25	52	86	42	28	73
Tb927.6.2370	757	224	175	231	558	197	204	348
Tb11.NT.27	56	21	22	29	43	24	26	36
Tb11.v5.0929	1	0	0	1	1	0	3	0
Tb927.9.13225	83	6	13	15	66	23	8	21
Tb927.9.3580	268	53	79	63	218	89	84	129
Tb927.4.3350	733	154	187	143	458	170	129	165
Tb11.v5.0258	284	65	110	41	249	101	78	60
Tb11.v5.0653	837	239	240	155	633	269	168	128
Tb927.4.5320	502	88	184	182	563	107	185	331
Tb927.6.3550	818	247	309	322	640	296	223	307
Tb927.11.5950	1072	455	307	183	522	496	242	148
Tb927.7.3730	628	129	197	264	587	188	241	456
Tb10.NT.148	228	41	29	12	106	51	20	16
Tb927.4.3030	100	31	29	45	100	48	28	55
Tb927.4.980	316	64	92	80	256	98	93	138
Tb927.11.3760	668	137	172	106	582	191	216	176
Tb927_08_v4.snoRNA.0007	29	8	8	3	14	3	3	11
Tb927.10.10460	56	23	22	26	43	11	16	23
Tb927.5.1220	125	34	39	28	107	29	29	32
Tb927.7.3120	584	178	185	91	299	226	131	103
Tb10.v4.0067	0	0	0	0	0	0	0	0
Tb927.5.1400	14	11	9	7	58	11	12	16
Tb927_10_v4.snoRNA.0029:snoRNA	1	0	0	0	0	0	0	0
Tb927.7.5470	314	76	87	63	250	95	76	101
Tb927.11.5860	220	47	81	77	176	82	79	100
Tb927.9.10530	1299	322	488	211	1099	401	337	329
Tb927.3.1070	273	101	133	105	242	131	104	180
Tb11.v5.0940	0	0	0	0	0	0	0	0
Tb927.11.16575	348	62	88	44	166	60	43	28
Tb927.5.1130	1251	211	266	207	953	231	189	256
Tb927.5.690	337	86	57	49	260	106	61	91
Tb927.9.10370	222	55	85	49	205	66	55	80
Tb927.7.5520	382	97	99	65	246	95	75	75
Tb11.v5.0849	140	26	57	33	118	29	29	31
Tb927.4.4890	114	37	44	44	123	45	35	93
Tb927.8.750	487	129	135	60	256	161	56	39
Tb11.v5.0692	260	85	79	70	211	95	63	84
Tb927.10.11730	433	138	120	142	364	143	93	180
Tb927.4.610	257	69	91	64	251	86	92	108
Tb927.11.18840	0	0	0	0	0	0	1	0
Tb927.8.5990	549	192	156	136	354	179	121	164
Tb927.10.5960	176	34	43	30	165	49	42	49
Tb927_10_v4.snoRNA.0046:snoRNA	0	0	0	0	0	2	0	0
Tb927.5.3030	1254	318	426	358	971	360	354	493
Tb927.4.300	178	62	93	69	191	117	75	95
Tb927.7.5615	39	14	19	9	32	9	6	13
Tb11.v5.0298	0	0	0	0	0	0	0	0
Tb927.7.3780	377	105	142	120	318	128	131	271
Tb927_10_v5.snoRNA.0108	0	0	0	0	0	0	0	0
Tb927.4.3900	147	65	42	58	141	50	26	75
Tb927.5.4450	259	69	85	51	151	79	59	39
Tb11.0260	0	0	0	0	0	0	0	0
Tb927.5.2820	861	199	298	193	743	247	307	325
Tb927.11.7550	131	22	32	26	93	26	30	26
Tb927.6.5560	1	0	0	0	0	0	0	0
Tb927.11.10400	109	49	36	43	69	33	35	55
Tb927.2.5650	403	115	169	149	398	177	165	340
Tb927.3.5760	3	1	0	1	2	3	1	1
Tb927.7.5450	904	241	277	233	771	239	236	306
Tb927.7.3710	461	78	93	65	313	95	77	123
Tb927.10.9660	341	103	116	64	752	117	119	193
Tb927.5.4390	109	29	46	28	77	26	32	46
Tb927_09_v4.snoRNA.0051	0	0	0	1	0	0	0	0
Tb927.9.11150	413	169	192	145	299	175	172	256
Tb927.11.2930	1333	364	499	197	797	456	403	244
Tb927.11.2460	37	14	17	21	89	19	28	29
Tb927.10.10270	116	28	51	56	102	82	77	138
Tb927.6.3440	279	90	76	52	169	64	54	61
Tb927.7.5770	555	120	179	146	494	173	137	179
Tb927.9.10930	47	24	33	12	42	17	18	21
Tb927.11.14640	347	80	65	101	301	98	70	161
Tb11.v5.0855	161	32	45	38	109	61	44	110
Tb927.2.4530	133	32	29	24	97	20	19	31
Tb927.4.320	371	125	106	78	252	177	103	110
Tb927.5.3280	1038	234	302	222	1018	292	296	296
Tb11.v5.0997	235	63	69	78	155	72	56	84
Tb927.2.4670	228	35	59	69	266	69	77	85
Tb927.10.9590	308	98	132	86	1573	114	118	211
Tb927.8.460	1	0	0	0	0	0	0	0
Tb927.9.2350	666	224	174	360	572	235	146	321
Tb927.3.2940	186	35	41	29	177	48	34	65
Tb927.2.3920	118	36	48	62	106	37	41	77
Tb11.0600	1	0	0	0	0	0	0	1
Tb11.v5.0374	543	165	185	206	508	208	174	396
Tb927.1.4180	540	101	151	103	447	131	148	187
Tb11.v5.0883	42	14	39	14	56	21	23	30
Tb927.4.4663	1	0	0	1	1	2	1	4
Tb927.9.2550	796	195	244	240	705	227	196	304
Tb927.10.12810	784	221	235	166	705	269	197	231
Tb927.9.2620	565	137	164	132	457	170	114	207
Tb927.6.4140	780	253	264	121	477	309	185	210
Tb927.8.3660	442	120	138	138	427	127	103	214
Tb927.1.4690	1255	295	326	174	568	310	143	121
Tb927.10.5770	1175	401	356	198	870	400	248	186
Tb927.3.4160	1187	258	301	136	731	363	236	178
Tb927.11.14860	295	99	94	58	249	84	55	80
Tb927.10.16440	3	0	2	2	2	0	1	0
Tb11.0080	0	0	0	0	0	0	0	0
Tb927.10.6760	115	44	39	22	89	53	48	53
Tb927.10.5970	175	45	64	55	149	47	51	61
Tb11.v5.0667	44	14	10	9	32	11	9	15
Tb927.3.3950	715	174	234	119	383	216	115	117
Tb927.11.14670	106	26	33	23	87	31	18	36
Tb927.4.2720	305	116	119	81	358	167	99	120
Tb927.6.2750	155	55	55	41	122	40	46	30
Tb927.9.2990	188	93	67	77	185	77	85	115
Tb927.11.10500	126	42	51	53	118	61	36	94
Tb927.10.8840	278	55	66	47	232	71	80	70
Tb927.8.6630	1156	259	372	150	992	372	280	204
Tb927.10.12210	389	86	111	71	260	122	76	76
Tb927.10.2850	207	45	55	66	185	67	68	95
Tb10.v4.0217	11	5	6	9	25	7	7	9
Tb927.5.2890	1504	457	542	618	1002	524	457	998
Tb927.11.11330	6179	1869	1315	1258	4637	1827	1079	1118
Tb927.2.3580	724	152	186	139	478	183	121	134
Tb927.4.1400	166	29	49	52	283	35	57	91
Tb927.11.9350	229	82	69	58	178	68	76	140
Tb927.10.5170	859	191	262	157	684	205	209	233
Tb10.v4.0188	1	0	0	2	0	1	3	2
Tb11.v5.0982	0	0	0	0	0	0	0	0
Tb10.v4.0085	1	0	0	0	0	0	0	0
Tb927.8.8040	175	49	50	30	114	49	33	35
Tb927.3.860	970	330	383	157	525	457	296	227
Tb927.11.5730	735	175	201	216	640	256	178	278
Tb927.9.13040	428	93	89	78	248	108	45	70
Tb927.11.2350	119	35	55	26	96	43	46	44
Tb927.6.5510	0	0	0	0	0	0	0	0
Tb927.6.2470	229	57	86	67	196	75	85	129
Tb09.v4.0077	0	0	0	0	0	0	0	0
Tb927.9.12430	60	26	29	24	49	18	35	18
Tb927.7.6883	6610	2940	3179	3405	11988	4000	4329	10587
Tb927.3.5190	996	246	366	192	583	275	190	187
Tb11.v5.0735	165	49	50	46	326	58	64	120
Tb927.11.11770	1655	360	355	287	941	324	224	259
Tb927.10.13810	136	41	38	30	82	55	26	29
Tb927.8.6810	362	85	91	74	288	78	113	126
Tb927.10.760	291	54	82	42	219	87	71	85
Tb927.6.2740	1243	527	512	229	644	630	335	266
Tb08.27P2.80	108	89	82	25	230	110	85	46
Tb927.2.4710	4229	1085	892	496	2141	908	443	312
Tb11.v5.0989	0	0	0	0	0	0	0	0
Tb927_09_v4.snoRNA.0037	1	0	2	0	3	1	0	3
Tb927.10.13500	3522	1694	2073	1130	2198	2037	1125	1174
Tb927.2.1407	8575	2988	2480	1297	12465	4026	3430	4835
Tb927.11.3600	777	327	272	287	455	267	201	195
Tb927.8.4810	509	168	160	92	316	175	110	93
Tb927.7.2320	401	91	105	124	366	93	75	148
Tb927_10_v4.snoRNA.0081:snoRNA	0	0	0	0	0	0	0	0
Tb927.3.5080	723	153	237	173	669	309	263	288
Tb927.3.5810	13	8	3	4	34	4	9	14
Tb927.9.8210	238	57	64	42	181	61	63	66
Tb927_09_v4.snoRNA.0015	1	1	2	2	2	2	2	7
Tb927.10.12720	1024	203	280	201	887	260	213	222
Tb927.11.5980	255	61	59	44	209	73	55	65
Tb927.10.6090	165	53	60	57	158	69	68	107
Tb11.02.5430b	83	16	20	8	80	30	23	41
Tb927.10.11640	229	61	73	53	206	67	68	68
Tb11.1431	0	0	0	0	0	0	0	0
Tb927.11.6350	1358	391	367	415	1194	455	352	747
Tb927.10.8620	233	46	57	34	147	62	48	71
Tb927.3.1360	218	54	49	77	191	85	87	283
Tb927.4.3540	326	86	67	106	241	70	89	190
Tb927.9.15100	187	42	53	66	198	56	70	132
Tb927.10.14000	5471	1275	1350	964	3781	1774	1037	1140
Tb927.9.17960	0	0	0	0	4	0	2	0
Tb927.3.4760	1956	553	594	397	1402	628	421	409
Tb11.v5.0829	82	25	35	32	79	35	33	75
Tb927.5.5530	0	0	0	0	0	1	1	2
Tb927.9.9690	285	79	89	39	233	72	67	84
Tb927.4.4220	525	102	127	120	364	104	70	100
Tb927.9.820	0	0	0	0	0	0	3	1
Tb927.6.3390	2	0	0	0	4	0	2	0
Tb927.7.6200	179	35	49	40	161	46	31	64
Tb927.10.3650	826	286	296	269	729	404	240	347
Tb927.7.6210	232	47	58	59	133	53	38	72
Tb927.4.4620	1443	406	456	189	698	497	356	340
Tb927.9.16040	58	28	24	52	43	21	14	35
Tb927.11.12340	119	30	47	51	98	33	58	105
Tb927.5.2450	458	228	259	208	418	273	205	281
Tb927.11.11510	335	90	112	85	301	124	122	170
Tb927.2.5970	639	173	190	115	452	214	165	132
Tb927.4.5600	0	0	0	0	1	1	1	3
Tb927.10.1310	317	90	95	146	335	113	103	293
Tb927.6.4000	1859	549	543	291	996	521	326	238
Tb11.v5.1000	124	42	53	87	160	93	78	301
Tb927.11.2610	4844	1485	1526	539	3022	2331	1019	626
Tb927.10.5820	1244	368	411	316	903	386	323	312
Tb927.3.1892	0	0	0	0	0	0	0	0
Tb927.6.1490	190	53	52	77	171	64	44	109
Tb927.11.11990	38	12	36	36	28	62	35	76
Tb927.3.2770	796	218	194	256	635	258	178	404
Tb927.3.3010	90	33	39	30	92	47	29	37
Tb10.v4.0076	1	0	0	0	1	0	0	0
Tb927.10.6880	206	67	62	49	187	79	66	84
Tb927.8.4400	794	232	271	157	900	256	232	204
Tb927.9.5150	1027	280	261	119	460	269	97	74
Tb11.02.5100b	116	32	53	29	64	37	52	64
Tb927.10.2630	262	79	96	52	191	55	98	78
Tb927.8.4680	272	69	76	73	191	78	66	112
Tb927.11.11040	141	36	48	57	129	76	36	165
Tb927_09_v4.snoRNA.0020	13	2	8	7	14	2	3	13
Tb927.9.11970	253	65	91	71	186	76	68	110
Tb927.10.12060	1220	354	457	501	821	349	297	452
Tb927.10.8540	478	133	149	110	349	174	143	119
Tb927.4.5430	5	3	2	2	12	4	1	5
Tb09.v4.0070	0	0	0	0	0	0	0	1
Tb927.9.14930	37	44	30	36	24	38	34	65
Tb11.v4.0039b	345	104	94	123	332	106	122	258
Tb927.11.160	63	24	26	17	51	24	35	27
Tb927.10.590	244	43	35	77	140	48	43	99
Tb927.2.2460	864	147	198	122	620	226	191	195
Tb927.11.12490	464	119	119	155	357	148	104	228
Tb927.11.5790	213	64	80	90	282	77	64	127
Tb927.10.1390	800	195	178	112	460	314	157	155
Tb927.9.8060	275	63	64	90	263	72	71	165
Tb927.1.1090	82	21	29	18	61	23	30	32
Tb927.10.3000	1043	292	359	375	905	425	292	869
Tb927.8.7420	273	83	96	73	252	94	95	139
Tb927.11.17470	1	0	0	0	0	0	0	0
Tb927.10.5520	677	141	137	131	452	169	126	135
Tb927.8.5090	3477	1202	923	974	1942	1896	539	624
Tb10.v4.0068	0	0	0	0	1	0	0	1
Tb927.10.14220	398	64	117	48	267	113	66	83
Tb927.10.140	34	11	16	26	8	6	18	21
Tb927.5.4190	506	194	269	148	352	198	191	270
Tb927.9.4680	4279	826	783	434	2160	484	221	198
Tb927.7.1630	281	74	83	56	200	56	81	67
Tb927.9.10580	104	27	45	21	84	26	33	38
Tb927.9.18110	0	0	0	0	0	0	0	1
Tb927.3.2420	188	56	50	50	106	79	70	55
Tb927.10.6340	105	36	35	37	106	30	36	57
Tb927.5.1340	297	72	75	76	309	96	49	108
Tb927.11.13380	1607	337	488	608	1240	504	399	1118
Tb927.2.5030	743	190	237	188	479	296	210	424
Tb927.11.5230	270	78	85	65	188	94	76	65
Tb927.1.1050	448	143	163	151	382	145	130	334
Tb927.5.2650	127	78	102	74	98	95	61	97
Tb927.11.7870	190	58	50	73	187	59	72	138
Tb927.11.3410	545	116	157	189	414	133	128	307
Tb927.10.14500	822	196	216	138	671	201	143	164
Tb11.v5.1056	92	26	40	48	48	34	30	39
Tb927.10.3330	339	70	75	41	250	106	44	73
Tb927.11.9070	200	59	82	86	140	82	59	109
Tb927.8.5140	403	77	112	49	280	76	69	59
Tb927.11.9840	141	51	62	59	111	51	56	97
Tb927.9.15610	46	15	20	15	41	18	13	10
Tb927.10.7640	19	2	6	7	8	5	6	11
Tb927.10.13630	1941	494	480	302	1267	619	336	361
Tb927.7.6970	728	198	213	137	497	232	142	139
Tb927.11.17230	0	0	0	0	0	0	0	0
Tb09.v4.0136	0	0	0	0	0	0	1	0
Tb927.5.4990	0	0	0	0	1	0	1	0
Tb11.v5.0208	76	22	13	20	55	20	20	27
Tb11.v5.0595	0	0	0	0	0	0	0	0
Tb927.11.13003	621	217	197	206	288	238	155	158
Tb927.2.6380	1	0	0	0	0	0	0	1
Tb927.9.9420	299	78	94	57	201	93	64	96
Tb927.7.3270	510	159	152	156	476	163	114	274
Tb927.10.14050	5	2	2	4	13	8	3	7
Tb3.NT.36	364	87	137	31	271	137	68	40
Tb927.11.15600	378	85	108	83	350	120	96	143
Tb927.10.16280	2	0	0	2	2	1	2	3
Tb927_09_v4.snoRNA.0001	0	0	0	0	0	0	0	0
Tb927.10.9690	1129	269	405	441	4078	322	392	710
Tb927.10.10445	18	11	4	14	13	4	7	13
Tb927.5.2600	321	139	176	174	282	205	160	398
Tb927.10.9960	112	38	59	65	1820	57	71	203
Tb927.1.2670	875	243	269	164	767	202	160	130
Tb927.9.15470	825	201	280	154	630	239	197	179
Tb927.11.5340	398	101	138	117	445	112	103	192
Tb11.v5.0782	273	74	102	68	233	121	66	91
Tb927.11.20480	1	0	0	0	1	0	0	0
Tb927.4.2030	998	279	247	156	660	302	197	187
Tb10.v4.0048	0	0	0	0	0	0	0	0
Tb11.v5.0580	418	75	90	56	224	97	47	50
Tb927.11.16920	308	79	95	87	235	92	86	141
Tb09.v4.0192	3	0	0	0	0	0	1	1
Tb927.9.6460	1827	544	611	380	1842	667	506	498
Tb927.10.2110	10254	3828	2853	1612	5332	3710	1196	735
Tb11.v5.0660	427	106	118	74	301	115	92	117
Tb927.11.20610	0	0	0	0	0	0	0	0
Tb927.7.5310	416	105	131	120	289	145	85	145
Tb927.5.2780	1036	217	283	166	718	267	178	210
Tb927.3.3432	5811	2607	2927	2710	9665	3586	3757	8944
Tb927.9.6940	640	157	181	121	414	209	146	161
Tb927.5.1640	629	198	246	173	582	265	275	286
Tb927.11.15740	173	44	77	58	195	68	76	118
Tb927.7.6630	1040	272	361	251	952	302	305	346
Tb927.2.4150	148	36	43	37	162	46	30	55
Tb11.0180	0	0	0	1	0	0	0	0
Tb927.8.8290	1377	343	328	178	1201	517	224	280
Tb927.11.12320	922	279	367	239	861	418	347	312
Tb927.8.7550	249	50	95	58	376	110	97	124
Tb927.9.3100	257	86	118	134	287	109	125	227
Tb11.v4.0042	0	0	0	0	0	0	0	0
Tb927.10.920	60	18	17	17	36	24	16	18
Tb927.4.2580	244	79	75	91	252	96	70	167
Tb927.10.16125	135	22	26	9	73	30	21	31
Tb927.6.5730	1	0	0	0	2	0	0	0
Tb927.6.5660	1	0	0	0	0	0	0	1
Tb927.11.20370	0	0	0	0	0	1	0	0
Tb927.4.5480	1	0	1	0	1	1	0	1
Tb927.4.5140	41	9	12	8	36	7	6	25
Tb927.11.11530	509	152	189	155	503	178	181	221
Tb927.3.100	1	1	0	1	4	0	1	3
Tb927.11.5310	436	110	143	140	424	165	111	155
Tb927.11.9140	391	94	110	73	278	106	71	104
Tb927.5.3880	381	101	86	130	387	101	79	125
Tb11.v5.0368	16	1	3	4	11	7	0	7
Tb927.11.17680	10	0	3	0	10	0	1	5
Tb927.4.3450	533	147	170	88	245	182	117	105
Tb927.4.3330	189	33	78	47	135	43	65	50
Tb927.11.6440	10663	2402	2646	1274	5995	2578	1300	1064
Tb927.10.9770	332	106	122	102	1509	108	100	247
Tb927.11.15630	361	107	107	84	301	124	68	110
Tb927.9.10440	2071	516	616	692	1782	593	494	942
Tb927.11.10810	440	86	116	161	517	144	143	265
Tb927.3.1230	520	153	162	121	552	156	164	230
Tb11.v5.0335	0	0	0	0	0	0	0	0
Tb927.9.17370	1	0	2	1	1	1	3	0
Tb927.11.18450	5	0	0	1	2	2	1	4
Tb927.11.11430	750	248	292	206	602	270	299	406
Tb927.3.2290	232	110	95	47	188	126	105	109
Tb11.v5.0167	66	15	31	16	62	28	27	27
Tb4.NT.45	74	15	19	11	43	31	12	28
Tb927.10.10120	413	124	142	128	6616	197	426	1098
Tb927.3.4020	1243	308	405	727	1103	630	533	2989
Tb927.7.4410	371	95	142	99	437	116	165	163
Tb927.7.3280	756	185	223	241	528	244	198	456
Tb927.2.950	487	272	293	337	457	401	286	580
Tb927.6.930	144	34	48	31	247	38	51	103
Tb927.11.19910	1	0	0	0	2	1	1	5
Tb11.v5.0191	205	27	60	43	148	54	50	58
Tb927.10.6080	407	84	120	56	237	131	83	78
Tb927.10.10000	1218	535	560	307	3816	622	259	311
Tb927.5.770	409	125	68	76	289	144	75	110
Tb927.11.7980	4	1	1	5	5	6	6	10
Tb11.v5.0221	795	189	327	165	560	347	203	217
Tb927.11.5480	224	75	102	76	239	86	81	139
Tb927.8.5360	48	22	25	25	47	23	13	50
Tb11.v5.0491	201	51	61	40	192	58	56	96
Tb927.11.10620	381	80	108	26	241	106	71	33
Tb927.10.14630	237	77	106	63	133	99	83	50
Tb927.10.2510	219	85	101	58	193	82	107	142
Tb927.3.970	226	87	76	89	194	93	79	129
Tb927.9.15550	10	2	8	1	16	7	3	3
Tb927.3.3620	210	44	58	49	146	61	64	75
Tb927.11.6890	1693	377	525	491	1260	552	469	732
Tb927.10.12530	192	51	71	46	138	67	32	62
Tb927.10.930	578	136	181	127	569	157	109	125
Tb927.7.7480	163	50	85	118	122	78	59	175
Tb927.4.3630	131	33	64	35	155	57	71	84
Tb927.10.15220	343	98	94	74	201	119	73	74
Tb927.9.4990	118	55	63	48	89	34	59	61
Tb927.11.15400	571	157	176	206	474	182	110	359
Tb927.4.3292	13	9	3	9	7	8	9	18
Tb927.7.3450	61	14	22	18	82	35	25	33
Tb927.2.2410	286	85	95	117	249	87	109	223
Tb11.v5.0486	83	16	29	22	54	21	22	31
Tb927.11.19550	0	0	0	0	0	0	0	0
Tb927.11.14540	274	60	88	92	388	82	82	101
Tb927.8.2220	1005	251	278	288	905	268	277	527
Tb927.2.1170	371	134	120	72	344	186	106	155
Tb927.10.4160	176	53	54	71	212	63	83	132
Tb927.10.3640	201	64	63	49	134	78	26	39
Tb11.v5.0609	73	18	13	30	67	19	18	42
Tb927.10.2380	681	198	191	122	566	188	165	134
Tb927.9.7370	8	3	5	5	29	7	5	18
Tb927.3.1890	347	104	139	98	227	137	101	89
Tb927.10.7060	890	239	228	236	594	282	251	279
Tb927.10.13760	118	43	25	30	83	40	25	42
Tb927.10.9740	601	193	182	101	1253	173	178	219
Tb927.10.7950	88	16	15	19	63	29	32	61
Tb927.11.14470	362	106	107	98	349	100	99	177
Tb11.v5.0278	67	14	14	19	47	16	17	31
Tb927.10.1590	503	101	126	141	252	109	77	80
Tb927.5.1500	139	48	43	29	125	51	36	69
Tb927.6.2330	509	125	114	107	421	116	90	138
Tb927.4.630	179	47	50	33	164	50	37	55
Tb927.11.5080	182	35	40	45	230	69	62	108
Tb927.10.9810	257	93	74	76	998	84	71	124
Tb927.11.8100	151	46	52	36	116	55	40	83
Tb927.6.4400	153	32	71	57	178	52	54	93
Tb927.11.12640	993	150	249	139	805	236	170	205
Tb927.11.3050	215	55	78	59	218	81	94	134
Tb927.9.7710	64	25	23	23	31	14	30	49
Tb927.11.4900	806	262	308	212	604	253	257	250
Tb927.8.8030	353	85	77	58	202	88	51	60
Tb927.2.680	33	15	31	13	57	50	28	41
Tb927.7.6520	0	1	1	0	16	6	4	7
Tb927.6.2290	623	155	165	157	532	218	187	286
Tb927.3.4560	1375	374	392	304	954	474	370	395
Tb927.9.2130	1476	331	303	341	964	403	210	527
Tb927.9.13060	363	119	119	77	422	131	90	79
Tb927.11.8780	237	69	67	95	238	49	43	123
Tb927.10.11760	4737	1257	1453	823	2854	1342	827	856
Tb927.9.2861	24	6	10	4	20	6	9	16
Tb927.5.5180	0	0	0	0	5	0	2	3
Tb927.6.460	164	109	114	152	955	287	318	459
Tb927.11.14550	415	125	131	94	379	149	103	117
Tb10.v4.0228	0	0	0	0	1	0	0	0
Tb927.11.14720	97	28	29	24	100	27	18	28
Tb927.11.13770	260	101	93	61	190	119	84	111
Tb927.11.2330	282	78	91	67	223	74	78	158
Tb927.11.13580	239	43	54	40	167	71	60	77
Tb927.11.1280	232	50	103	85	299	168	145	204
Tb927.11.6700	242	68	111	127	160	78	129	283
Tb927.10.7370	153	58	61	95	212	68	89	223
Tb927.10.720	862	218	253	276	654	269	220	296
Tb08.27P2.660	0	0	0	0	0	0	0	0
Tb927.4.5770	2	0	0	0	0	1	0	1
Tb927.4.2940	64	29	17	24	80	25	25	40
Tb927.2.4590	400	118	98	95	361	149	111	112
Tb927.6.1820	202	58	76	37	122	46	52	60
Tb927.11.2980	101	20	20	36	61	26	28	81
Tb927.10.10980	1717	424	332	175	1336	512	245	232
Tb927.9.11900	283	71	69	62	211	77	67	139
Tb927.11.17520	0	0	0	0	0	0	0	0
Tb927.10.2240	1893	492	405	200	1072	410	217	150
Tb927.3.5670	14	12	13	27	28	14	8	14
Tb11.v5.0910	0	0	1	0	0	0	0	0
Tb927.11.17760	0	0	0	0	0	0	0	0
Tb927.11.17100	0	0	0	0	0	0	0	0
Tb09.v4.0103	0	0	0	0	0	0	0	0
Tb927.4.3640	187	39	61	56	193	65	68	96
Tb927_10_v4.snoRNA.0042:snoRNA	0	0	0	0	0	0	0	0
Tb927.11.17880	2	1	0	3	0	0	0	0
Tb11.1450	0	0	0	0	0	0	0	1
Tb927.11.11960	137	42	56	75	140	115	92	342
Tb927.11.470	316	83	99	100	293	92	96	129
Tb927.8.7950	2069	404	489	468	1208	498	327	516
Tb927.9.8040	490	121	126	197	476	172	146	360
Tb927.11.6850	98	27	19	32	72	30	32	51
Tb927.8.7120	1418	372	460	177	1472	529	453	300
Tb927.5.4950	0	0	0	0	1	0	0	0
Tb927.8.4410	130	31	46	37	119	38	40	68
Tb927.1.3810	43	14	17	12	21	32	35	62
Tb927.6.4060	158	28	40	23	96	35	35	51
Tb927.6.2850	1105	231	286	248	680	236	156	209
Tb927.10.4730	86	36	35	34	101	50	45	62
Tb927.7.5940	5704	1521	1800	1263	3893	1585	898	912
Tb09.v4.0110	24	20	27	16	41	16	26	25
Tb11.v5.0808	421	85	114	213	294	110	93	246
Tb927.11.15130	175	63	50	43	130	55	47	59
Tb927.11.5040	390	80	100	83	356	102	94	96
Tb927.10.4290	173	41	68	42	184	48	67	95
Tb927.8.1070	276	84	98	98	250	78	85	176
Tb927.8.650	2835	885	742	788	2019	1048	426	475
Tb927.11.11780	610	172	167	124	514	215	136	211
Tb927.2.1120	495	205	181	101	300	227	100	127
Tb927.11.5820	593	226	186	142	380	187	132	101
Tb927.8.3090	257	79	80	38	159	64	52	66
Tb927.4.4670	105	43	29	44	110	38	41	39
Tb927.4.3800	68	25	23	36	67	25	19	24
Tb927.11.6630	472	163	138	98	324	159	148	160
Tb927.11.2140	821	202	253	275	649	198	223	367
Tb927.11.5870	179	72	62	53	260	108	73	85
Tb09.v4.0052	1	0	0	0	1	0	0	0
Tb927.4.5290	147	23	60	33	96	24	42	45
Tb11.v5.0516	398	130	112	65	324	147	113	118
Tb927.10.6710	236	60	77	58	131	81	48	95
Tb927.10.7920	144	22	41	37	84	29	40	67
Tb11.v5.0391	218	73	52	69	155	99	54	67
Tb927.4.1720	159	67	74	65	144	60	47	97
Tb927.3.2110	424	87	140	132	291	131	131	187
Tb927.8.7980	5472	1680	1513	1020	2672	1873	609	539
Tb927.8.1710	400	126	156	113	351	149	123	247
Tb927.10.15450	319	59	81	102	277	74	69	136
Tb927.6.3820	682	181	225	132	564	171	145	134
Tb927.10.10840	265	77	88	83	218	91	92	224
Tb927.7.7260	495	111	152	154	444	180	163	362
Tb927.11.3000	452	139	186	153	234	122	93	96
Tb927.10.16270	0	0	0	0	0	0	0	0
Tb927.8.520	116	201	91	64	246	233	79	133
Tb927.7.3770	225	87	92	86	242	112	101	158
Tb11.v5.0616	1168	273	307	266	803	358	261	344
Tb927.5.500	676	138	210	169	560	178	230	259
Tb927.7.3180	421	91	130	78	388	130	128	106
Tb10.v4.0200	0	0	1	0	1	0	1	0
Tb927.8.5980	432	127	143	162	397	207	158	296
Tb927.10.11710	327	61	89	54	197	80	42	53
Tb927.5.3340	157	52	63	41	103	49	45	76
Tb927.8.1520	231	53	57	60	201	74	65	100
Tb927.10.15300	1403	337	415	298	860	334	294	403
Tb927.9.6670	1251	399	425	872	1368	638	535	1651
Tb927.9.7820	320	130	152	140	360	151	158	231
Tb927.10.5620	1761	522	430	292	1301	1095	468	553
Tb927.8.2090	124	38	59	37	97	40	64	73
Tb927_09_v4.snoRNA.0026	0	0	0	0	0	0	0	0
Tb927.10.9850	151	52	47	46	902	68	54	98
Tb927.5.540	116	28	39	23	88	53	38	50
Tb927.8.4060	292	70	88	84	662	93	80	159
Tb11.v5.0919	0	0	0	0	0	0	0	0
Tb5.NT.86	7	2	8	10	22	2	3	16
Tb927.10.4210	225	80	81	53	155	74	65	101
Tb927.11.1460	799	220	248	295	1131	289	202	424
Tb927.11.7702	30	5	11	5	17	12	11	13
Tb927.8.6760	379	104	137	42	292	152	100	65
Tb927.3.1150	209	44	68	60	151	58	76	61
Tb927.10.5540	326	50	62	48	217	67	65	66
Tb927.5.1170	83	20	12	21	85	10	36	40
Tb927.10.9490	4	5	7	5	91	5	10	18
Tb927.11.rRNA_1	41992	7968	14343	10792	32983	9017	9746	15929
Tb927.11.16710	144	45	43	41	118	61	47	61
Tb927.11.8790	328	92	70	96	202	87	55	159
Tb927.10.6100	132	31	23	46	106	36	34	69
Tb927.11.2030	361	99	94	69	317	101	100	196
Tb927_09_v4.snoRNA.0108	1	1	2	4	3	3	2	11
Tb927.11.8930	233	82	79	73	229	91	62	154
Tb927.3.1800	861	247	284	270	909	316	275	457
Tb927.7.2720	483	147	165	85	218	152	116	109
Tb927.10.16010	39	10	19	44	86	53	35	161
Tb927.9.3760	146	45	73	52	90	42	50	75
Tb927.8.7440	563	110	159	124	472	152	177	233
Tb927.2.5750	430	141	188	101	385	169	166	213
Tb927.5.680	469	130	100	88	330	217	91	118
Tb927.8.7900	139	31	34	41	118	34	49	64
Tb927.5.1000	3644	809	916	281	1958	1162	568	328
Tb927.3.2960	996	290	281	125	1028	540	329	293
Tb927.10.8580	186	44	54	46	129	44	48	80
Tb927.4.4070	666	199	235	95	491	210	154	122
Tb11.v5.0810	564	177	147	101	292	179	84	102
Tb927.9.3990	1190	439	398	464	661	411	300	464
Tb927.3.3442	1157	546	724	541	2313	780	1059	1738
Tb927.7.3040	2736	727	844	498	1778	834	698	620
Tb11.v5.0990	1	0	3	0	3	0	2	1
Tb927_09_v4.snoRNA.0092	0	1	0	0	1	0	1	0
Tb927.7.6770	806	297	377	131	346	493	263	178
Tb927.6.150	463	190	240	146	419	269	167	214
Tb927.7.5170	1043	374	323	268	535	352	231	241
Tb927.10.7320	223	43	49	31	132	47	54	62
Tb927.8.6190	177	49	53	49	130	49	58	62
Tb927.11.17770	0	0	0	0	0	0	0	0
Tb09.v4.0029	2	1	0	1	0	0	2	0
Tb927.5.1030	217	46	64	45	193	72	60	85
Tb927.9.9380	207	38	63	53	202	49	61	79
Tb927.2.6150	82	32	23	54	82	36	39	65
Tb927.8.6950	99	28	42	32	63	41	41	53
Tb09.v4.0148	109	43	38	36	112	35	45	56
Tb927.9.16480	1	0	0	0	0	0	0	0
Tb927.11.4030	2814	606	903	614	2401	992	768	857
Tb927.7.3160	3641	802	1061	1969	3223	1382	1117	3204
Tb927.10.9010	119	49	38	39	90	54	45	77
Tb927.9.250	0	0	0	0	1	0	1	1
Tb927.7.3025	56	18	23	13	47	20	29	33
Tb927.10.8560	216	39	53	32	134	55	44	59
Tb927.3.3434	3382	1298	1603	1364	5288	2102	2000	5228
Tb927.4.2680	854	244	290	205	751	267	232	237
Tb11.v5.0479	586	233	272	231	355	238	127	172
Tb11.v5.0382	21	2	8	7	20	7	6	29
Tb927.6.4390	492	123	216	143	512	203	197	193
Tb09.v4.0152	42	27	28	46	70	38	34	73
Tb927.8.3190	84	26	26	48	83	32	31	78
Tb927.7.1760	499	133	163	67	422	136	121	119
Tb927.4.3380	592	148	157	151	599	156	164	229
Tb927.11.5210	214	45	51	56	602	61	80	113
Tb11.v5.0526	47	25	27	27	58	19	20	29
Tb927.6.2970	134	62	43	54	114	54	37	58
Tb927.9.450	10	0	0	1	2	0	2	1
Tb927.9.10850	75	16	25	17	52	26	22	27
Tb927.9.17670	0	0	0	0	0	0	0	0
Tb927.10.12620	995	229	279	263	780	284	192	366
Tb11.v5.0636	876	278	321	201	807	359	338	295
Tb11.v5.0438	56	20	16	13	46	17	14	40
Tb927.9.5490	371	106	143	132	382	125	153	207
Tb927.5.4500	67	26	37	25	47	29	23	35
Tb927.8.5000	873	337	314	157	689	300	178	170
Tb927.8.620	251	71	101	69	194	96	37	62
Tb11.v5.0362	0	0	0	0	1	0	1	1
Tb927.9.7180	1699	413	518	581	1332	517	433	946
Tb927.8.3130	135	44	34	46	135	34	50	103
Tb927.11.720	405	104	150	41	236	109	62	39
Tb927.10.1020	122	29	45	35	148	81	54	167
Tb09.v4.0188	0	0	0	0	0	0	0	0
Tb927.11.14370	1221	341	329	200	1209	383	276	253
Tb927.10.1260	452	115	89	85	345	128	65	157
Tb927.4.3210	0	0	0	0	0	0	0	0
Tb927.9.6390	204	47	45	59	147	56	48	100
Tb927.2.6200	24	5	13	3	23	6	15	16
Tb927.9.9670	324	125	124	90	242	133	96	111
Tb927.11.2100	408	123	124	105	294	151	105	168
Tb11.v5.0945	3	5	2	4	9	2	2	5
Tb927.4.190	754	390	425	359	758	426	256	498
Tb927.11.13130	692	291	342	207	416	244	266	357
Tb09.v4.0115	1	1	0	0	3	0	1	1
Tb927.11.5070	605	157	175	169	510	216	160	239
Tb927.2.1310	513	284	317	347	427	390	273	571
Tb927.11.16330	452	153	138	133	487	184	117	266
Tb927.10.4000	127	43	45	31	103	47	49	56
Tb927.6.720	720	296	228	308	550	213	171	284
Tb927.8.2520	2484	502	433	380	1532	380	318	530
Tb927.11.1930	172	64	92	73	126	87	66	90
Tb927.11.7820	664	102	179	164	627	187	211	303
Tb927.10.4020	43	13	14	17	38	14	25	21
Tb927.6.2400	237	72	63	85	247	79	95	145
Tb927.3.1810	216	75	84	68	242	98	82	139
Tb927.9.7270	560	141	202	183	395	159	105	227
Tb927.11.14690	286	80	79	77	212	86	66	75
Tb927.9.14180	236	57	103	71	156	67	81	85
Tb927.7.6700	444	177	274	159	282	301	191	214
Tb927.11.150	450	183	195	265	569	250	155	312
Tb927.8.6570	129	40	53	46	112	49	40	45
Tb927.11.9290	359	129	133	104	336	139	103	138
Tb927.7.2410	1013	279	298	188	683	250	174	188
Tb927.11.1650	217	47	39	55	118	40	47	59
Tb927.11.7340	388	81	140	98	296	123	127	210
Tb927.10.740	1098	265	348	223	907	322	209	291
Tb927.9.11820	358	76	104	81	260	88	80	82
Tb927.11.17120	0	0	0	0	1	0	1	0
Tb927.9.13710	175	59	61	45	96	58	46	56
Tb927.11.7590	406	120	138	100	401	152	118	152
Tb11.v5.0727	295	59	81	73	275	95	67	187
Tb09_snoRNA_0005	4	0	2	6	5	5	6	25
Tb927.9.15350	111	37	38	48	101	35	28	77
Tb927.10.13380	147	64	88	86	175	96	85	144
Tb927.7.2010	11	1	3	4	96	12	9	21
Tb927.11.19400	0	0	0	0	0	0	0	0
Tb927.11.8120	197	64	63	69	174	64	78	120
Tb927.11.1880	21	2	12	12	19	8	7	9
Tb927_10_v4.snoRNA.0055:snoRNA	3	1	0	1	2	1	0	0
Tb11.v5.1021	194	42	89	47	156	91	56	57
Tb927.8.6110	4204	1410	1184	614	2749	1536	730	660
Tb927.7.5090	481	131	182	162	484	184	190	278
Tb11.v5.0600	180	27	24	38	113	40	30	36
Tb927.4.1120	486	137	172	113	365	185	167	202
Tb927.10.1210	444	111	156	89	344	156	134	136
Tb927.9.4350	849	171	252	165	614	238	209	218
Tb927.11.17060	0	0	0	0	0	0	0	1
Tb927.10.9200	672	165	153	145	479	200	109	143
Tb927.3.2280	144	84	109	63	102	57	80	99
Tb927.5.293b	188	62	86	94	97	92	69	135
Tb927_10_v4.snoRNA.0049:snoRNA	1	0	0	0	2	2	2	4
Tb11.15.0007	0	0	0	0	0	0	0	0
Tb927.3.390	0	0	0	0	2	0	1	4
Tb927.9.2840	4	0	1	2	3	1	0	1
Tb11.1420	1988	629	727	369	1547	784	558	590
Tb927.7.4670	97	45	21	20	39	122	33	14
Tb927.8.4440	234	54	71	62	164	55	59	75
Tb927.1.710	644	242	301	129	639	266	219	207
Tb927.9.13630	336	117	113	152	264	126	100	165
Tb927.9.3670	160	42	74	58	195	59	66	104
Tb927.10.10290	92	32	37	38	66	18	18	41
Tb11.v5.0984	147	133	87	54	51	121	24	44
Tb927.5.520	724	195	231	172	472	164	138	159
Tb09.v4.0121	0	0	0	0	0	0	0	0
Tb927.11.16720	1521	403	546	369	1155	473	325	439
Tb927.10.11720	532	135	127	91	386	155	108	127
Tb927.10.7990	285	76	105	83	286	74	72	140
Tb927.2.3080	1198	369	380	196	660	425	233	226
Tb09.v4.0073	1	0	0	0	0	1	0	1
Tb927.11.4950	2379	458	685	389	1700	550	473	458
Tb927.8.5460	176	53	80	25	136	83	64	89
Tb927.11.15140	429	119	130	108	574	159	143	185
Tb927.8.440	0	0	0	0	0	0	0	0
Tb09.v4.0022	1	0	1	0	0	0	1	0
Tb927.11.11830	438	161	188	247	204	173	114	152
Tb927.7.3520	571	116	197	75	331	153	100	78
Tb927.9.17980	0	0	0	0	0	0	0	0
Tb927.11.710	266	88	91	63	161	106	92	90
Tb927.10.1190	191	58	85	87	186	87	98	236
Tb927.10.280	661	203	265	92	398	285	253	150
Tb927.10.1720	436	157	143	129	270	163	117	179
Tb927.5.1750	253	74	85	76	281	113	113	125
Tb927.9.16510	2	0	0	1	0	1	0	1
Tb927.11.12720	227	70	60	53	155	64	63	61
Tb927.11.13300	373	73	99	53	210	91	74	70
Tb927.7.2820	130	49	50	65	112	26	62	81
Tb927.11.1420	1313	290	316	261	895	319	209	255
Tb927.8.2160	3810	989	1097	966	2358	865	556	889
Tb927.11.19440	1	0	0	0	0	0	0	0
Tb927.9.15270	379	105	121	72	317	117	103	170
Tb927.6.1250	346	118	131	72	297	117	97	156
Tb10.v4.0172	0	0	0	0	0	0	0	1
Tb927.11.9420	229	48	72	35	179	77	70	54
Tb927.9.9700	270	75	101	73	257	98	113	142
Tb927.10.16360	0	0	0	0	2	0	1	3
Tb927.10.3320	198	62	67	69	176	58	58	105
Tb927.9.1950	230	78	87	71	168	95	67	123
Tb11.v5.0930	0	0	0	0	0	0	0	1
Tb927.1.4490	1127	229	218	120	633	171	122	103
Tb927.10.9380	352	93	131	75	370	143	78	126
Tb927.6.4700	332	93	114	90	297	102	101	176
Tb927.6.1570	280	92	106	68	199	91	60	99
Tb927.10.3270	67	23	33	24	62	22	36	26
Tb927.6.5110	812	222	222	207	732	259	198	363
Tb927.1.5100	17	7	14	8	81	18	21	25
Tb11.NT.122	101	16	27	12	56	21	17	12
Tb09.v4.0079	6	2	2	8	11	3	4	20
Tb927.11.20490	0	0	0	0	0	0	0	0
Tb927_10_v4.snoRNA.0033:snoRNA	0	0	0	0	0	0	0	0
Tb927.7.320	309	92	82	46	258	96	49	65
Tb927.10.4140	95	34	34	21	61	20	33	26
Tb11.02.5400b	701	207	162	90	418	206	137	130
Tb927.11.3730	2541	697	611	433	1431	836	434	427
Tb927.2.1964	1162	605	718	564	2169	762	1081	1826
Tb927.7.2140	1835	396	521	256	1088	451	201	218
Tb11.0170	0	0	0	0	0	0	0	0
Tb927_10_v4.snoRNA.0047:snoRNA	16	1	0	0	4	5	1	13
Tb927.6.3070	559	141	149	98	631	189	133	143
Tb927.7.4600	159	56	71	56	175	57	63	94
Tb11.v5.0969	158	26	31	31	108	33	25	37
Tb11.v5.0939	0	0	0	0	9	0	0	1
Tb927.6.950	2173	548	583	356	1386	656	436	359
Tb927.11.13680	117	37	58	40	94	46	53	128
Tb927.3.4140	341	94	100	79	238	126	108	153
Tb927.11.13620	147	36	41	45	160	50	68	74
Tb927.1.570	372	118	116	84	243	89	77	61
Tb927.4.2880	2333	618	595	902	1728	833	475	926
Tb927.4.170	56	54	53	40	45	47	37	71
Tb927.10.14620	284	81	70	60	229	86	70	73
Tb927.2.1790	35	16	18	17	36	22	21	22
Tb927.9.6110	728	163	232	177	704	200	155	218
Tb927.7.7390	53	9	13	26	38	13	16	38
Tb09.v4.0067	733	283	185	72	295	255	89	58
Tb927_09_v4.snoRNA.0083	18	3	4	4	10	3	7	13
Tb927.9.14070	450	76	117	86	326	117	89	111
Tb927.8.6360	507	125	178	130	528	151	147	263
Tb927.7.3960	175	33	50	48	118	36	58	57
Tb11.v5.0626	317	91	122	130	266	158	73	263
Tb927.11.2160	361	75	111	47	226	78	83	69
Tb11.v5.1045	1283	493	459	402	810	490	243	387
Tb927.10.400	143	35	48	48	86	26	35	47
Tb927.7.5410	312	87	106	144	316	96	102	200
Tb11.NT.208	9	2	5	4	10	1	5	4
Tb927.11.13560	132	63	43	74	137	71	73	178
Tb11.02.5070b	313	59	90	35	161	118	86	60
Tb927.4.2520	130	31	37	53	112	42	40	77
Tb927.4.270	46	30	30	41	76	59	28	69
Tb927_06_v4.snoRNA.0001	21	8	20	11	10	5	9	5
Tb11.v5.0317	1	4	2	2	8	3	3	16
Tb927.10.9900	390	111	123	135	2342	144	105	251
Tb927.11.1630	525	111	145	160	395	141	137	239
Tb927.3.1640	37	11	13	6	67	16	18	19
Tb927.1.2770	124	33	42	61	110	65	48	210
Tb927.10.12450	60	22	20	23	43	26	27	37
Tb10.v4.0097	10	1	19	23	7	2	3	36
Tb11.v5.0171	3437	736	1018	808	2386	771	726	941
Tb927.10.12020	286	80	85	101	224	105	59	115
Tb927.3.3422	2839	779	1171	941	2033	934	873	1261
Tb927_09_v4.snoRNA.0005	0	0	0	0	0	0	0	0
Tb927.11.1220	524	130	155	124	534	153	105	155
Tb927.6.5330	0	0	0	0	0	0	0	0
Tb927.4.660	375	122	119	109	313	110	112	130
Tb927.11.13650	364	86	122	70	196	97	59	113
Tb11.v5.0175	492	143	119	97	315	132	113	155
Tb927.10.3510	1637	441	481	494	1368	525	381	521
Tb10.v4.0090	0	2	0	0	0	0	0	2
Tb927.7.7220	837	132	207	150	665	197	145	230
Tb927.11.6250	1303	323	303	162	758	324	185	229
Tb927.6.370	37	22	34	31	36	26	29	35
Tb927.5.4470	294	101	108	78	315	98	107	161
Tb927.8.4720	476	162	208	180	381	170	222	266
Tb927.11.18870	4	0	1	0	12	1	2	4
Tb927.4.370	185	58	83	34	167	59	47	39
Tb927.11.3080	575	173	193	104	358	134	171	137
Tb927.8.3220	846	242	284	230	795	255	277	327
Tb927.3.5660	237	77	106	82	187	70	55	83
Tb927.11.6640	136	33	60	13	77	55	60	54
Tb927.10.16520	0	0	1	1	0	1	0	0
Tb927.11.18600	2	1	1	1	5	2	1	4
Tb927_08_v4.snoRNA.0010	22	2	5	0	8	9	1	10
Tb927.7.7560	41	12	35	19	48	33	27	60
Tb927.11.5660	105	30	38	31	135	27	32	46
Tb927.11.10920	894	216	258	150	794	348	264	261
Tb927.10.3400	1099	220	279	207	900	326	228	311
Tb927.4.260	91	59	75	71	117	86	47	114
Tb927_10_v4.snoRNA.0070:snoRNA	1	1	0	0	1	1	2	4
Tb927.6.5310	2	0	1	1	0	1	0	1
Tb927.11.11810	387	109	117	141	426	137	147	250
Tb927.8.5730	284	62	71	79	219	81	69	147
Tb927.10.10390	606	245	164	222	505	188	165	232
Tb927.11.15170	262	47	52	38	220	60	48	63
Tb11.1210	132	36	38	37	163	45	48	56
Tb927.10.15930	99	24	33	23	88	42	22	50
Tb927.10.13890	298	86	91	108	257	68	99	183
Tb927.4.2910	413	127	128	111	329	160	103	128
Tb927.10.8380	45	13	29	29	59	25	33	68
Tb10.v4.0147	2	0	0	0	1	0	0	0
Tb927.10.10950	1923	463	385	233	1476	567	299	264
Tb927.3.3510	138	34	31	42	83	39	38	78
Tb927.7.2340	566	204	219	267	384	196	166	185
Tb927.9.12710	187	88	64	76	183	64	46	55
Tb927.10.6130	232	60	70	65	152	61	63	57
Tb927.6.4670	1497	294	366	132	818	357	224	162
Tb927.4.4500	667	134	162	207	419	161	159	324
Tb927.11.19020	1	1	0	2	28	7	11	15
Tb927.7.3490	325	100	130	124	386	142	139	361
Tb927.11.14165	1463	465	650	178	1026	723	390	296
Tb927.1.190	2054	689	811	418	1395	706	416	458
Tb11.v5.0239	391	96	105	87	258	108	101	149
Tb10_snoRNA_0049:snoRNA	0	0	0	1	0	0	0	3
Tb927.8.7020	1218	332	379	335	1050	380	329	458
Tb927.3.3530	114	47	36	47	94	57	35	109
Tb927.6.1210	207	64	112	67	187	80	108	139
Tb11.v5.0210	74	18	23	25	76	19	29	37
Tb11.0050	22	6	4	8	45	66	68	232
Tb927.2.4760	281	79	141	102	244	100	131	173
Tb927.1.740	556	98	125	86	359	152	85	112
Tb927.11.3450	404	121	90	105	372	127	105	151
Tb927.10.4850	308	108	113	97	280	106	96	176
Tb927.9.10640	598	113	112	123	424	141	114	163
Tb927.9.14800	21	2	12	13	46	4	77	33
Tb927_09_v4.snoRNA.0062	3	2	0	2	0	1	1	5
Tb927.10.9130	483	192	144	130	331	242	100	184
Tb05.5K5.460	0	0	0	0	0	0	0	0
Tb927.8.2350	340	77	80	56	262	70	69	112
Tb927.9.12980	413	125	135	89	315	176	93	94
Tb927.5.890	626	230	130	103	611	287	110	252
Tb927.7.5030	65	19	36	21	61	31	25	58
Tb927.10.7220	154	48	47	68	169	46	55	130
Tb927.2.2520	1519	544	490	258	899	588	369	398
Tb11.v5.0716	542	137	190	104	471	147	126	126
Tb927.9.10350	382	92	133	60	225	111	81	58
Tb927.10.3080	222	95	102	60	148	124	79	118
Tb927.11.17940	1	0	0	0	2	0	1	0
Tb927.10.4450	98	29	31	21	82	27	33	21
Tb927.10.9760	214	56	43	65	1231	75	56	139
Tb927.7.1990	11	4	5	5	140	6	10	19
Tb927.2.5140	97	44	40	28	68	35	57	46
Tb927_09_v4.snoRNA.0038	0	0	1	0	2	0	0	2
Tb927.8.6790	1074	287	382	303	999	399	309	710
Tb927.5.660	225	63	66	65	152	61	54	106
Tb927.11.5090	367	102	154	137	302	125	107	132
Tb927.10.3900	1189	200	263	255	643	203	171	249
Tb927.6.3670	3245	787	975	1131	2451	1007	597	1331
Tb927.10.16550	0	0	0	0	0	0	0	0
Tb927_06_v4.snoRNA.0039	0	0	0	1	0	0	0	1
Tb927.11.14810	128	26	34	29	85	28	31	37
Tb927_06_v4.snoRNA.0032	4	1	2	1	4	1	3	2
Tb11.v5.0148	389	125	162	126	358	162	173	246
Tb927.9.9030	302	68	79	66	292	85	57	96
Tb927.9.16610	4	0	1	1	4	1	3	2
Tb927.6.2100	525	218	197	172	225	169	131	140
Tb927.6.1850	414	106	134	86	367	135	123	139
Tb927.8.1750	215	49	44	34	106	58	37	40
Tb927.7.2470	502	119	145	130	394	134	110	234
Tb927.11.4620	598	109	178	44	331	191	84	70
Tb927.10.14030	739	278	296	113	502	337	252	196
Tb11.v5.0131	0	0	0	0	0	0	0	0
Tb927.8.4380	222	67	51	41	105	77	37	33
Tb11.v5.0307	172	52	66	49	150	50	58	80
Tb927.9.1030	0	0	1	0	1	0	0	0
Tb927.10.3850	162	34	44	36	181	52	37	71
Tb927.8.940	1933	596	636	915	1633	670	430	1246
Tb11.v5.0271	304	108	95	53	201	94	78	99
Tb927.11.1560	654	160	181	122	391	177	111	125
Tb927.10.12920	777	180	228	236	646	233	208	438
Tb11.NT.54	242	49	63	23	114	41	30	27
Tb927.11.1890	632	230	241	103	416	255	185	123
Tb927.11.12020	123	32	40	25	36	34	27	40
Tb11.v5.0138	0	0	0	0	0	0	0	0
Tb11.v5.0867	177	26	39	85	117	57	40	79
Tb927.10.3620	222	63	114	70	226	117	102	86
Tb11.1000	39	13	15	20	26	15	6	10
Tb11.v5.0500	221	56	49	36	121	62	37	32
Tb927.7.7020	291	91	112	48	169	98	47	42
Tb927.10.12200	153	49	63	43	139	56	44	65
Tb927.8.7920	137	27	38	48	116	46	27	59
Tb927.4.5350	360	87	98	143	284	112	90	213
Tb11.v5.1028	0	0	0	0	1	0	0	0
Tb11.1490	0	0	0	0	1	0	0	1
Tb927.6.1400	66	21	18	13	45	17	12	21
Tb927.4.4960	114	33	42	38	148	50	37	51
Tb927.8.3150	4302	1163	1135	618	2462	1132	571	443
Tb927.3.4810	96	37	39	25	74	35	38	52
Tb927.8.3680	372	92	108	104	304	125	103	201
Tb11.v5.0186	126	41	49	40	135	49	71	78
Tb09.v4.0080	0	0	0	1	1	0	0	0
Tb927.7.3600	133	38	47	48	130	57	60	87
Tb927.8.2000	820	226	174	115	459	261	137	105
Tb05.5K5.70	1381	366	288	222	670	372	202	194
Tb927.5.5360	0	0	0	0	0	0	0	0
Tb927.8.1960	619	153	220	81	409	196	169	125
Tb927.1.5250	1	0	0	0	0	0	0	0
Tb927.6.3970	154	33	54	45	133	38	42	62
Tb927.3.3240	293	84	129	53	155	81	88	93
Tb927.2.4650	278	65	84	66	146	72	49	58
Tb927.7.570	787	224	245	113	383	220	124	133
Tb11.v5.0896	7	4	4	6	11	4	3	5
Tb10.v4.0249	307	78	101	115	322	124	114	371
Tb927.10.3870	1378	280	395	645	1006	375	338	881
Tb927.11.155	158	57	83	52	104	63	53	46
Tb927.11.5880	291	90	131	58	247	131	69	92
Tb927.3.3330	258	89	114	67	178	135	140	136
Tb927.5.410	87	27	26	14	52	21	28	38
Tb927.8.1810	103	35	37	47	90	37	42	87
Tb927.4.2440	373	91	111	84	268	106	96	111
Tb927.1.1340	190	71	68	76	193	99	78	121
Tb11.v5.0401	5	0	0	0	2	0	3	2
Tb927.5.3490	96	40	37	49	78	30	47	105
Tb927.4.4340	129	43	36	68	119	36	38	92
Tb927.7.3640	178	70	73	68	100	86	54	87
Tb927.11.6000	397	101	101	53	338	108	89	143
Tb11.v5.0753	612	110	178	92	395	195	117	104
Tb927.10.4660	94	47	45	33	68	33	47	51
Tb927.7.3100	583	163	140	103	477	190	143	192
Tb927.11.1040	295	115	93	134	272	89	88	185
Tb927.8.3770	479	110	157	81	520	146	129	142
Tb927.3.3427	3947	1103	1418	969	6801	1643	1699	3079
Tb927.10.14860	1072	279	330	150	539	304	211	173
Tb927.8.2100	208	45	57	36	185	55	55	55
Tb927_06_v4.snoRNA.0021	0	0	0	0	0	0	0	0
Tb927.3.5000	228	70	64	66	207	81	104	116
Tb927_09_v4.snoRNA.0095	6	2	1	1	5	2	2	1
Tb927.3.4900	247	80	68	59	129	83	49	85
Tb927.6.1960	338	84	90	69	212	99	110	182
Tb927.6.3180	1265	308	335	149	942	240	175	117
Tb927.4.4310	639	214	217	198	491	213	132	230
Tb927.7.5510	247	60	69	78	175	81	72	103
Tb927.6.3280	683	190	196	212	725	218	150	370
Tb927.11.3650	762	210	212	206	421	240	143	187
Tb09.v4.0191	0	0	0	0	2	0	1	0
Tb927.11.7210	478	157	207	190	519	180	227	448
Tb927.8.3610	81	31	29	19	82	33	14	31
Tb927.5.960	272	122	84	79	210	144	87	114
Tb927.6.480	878	392	664	391	1021	768	661	1125
Tb11.NT.178	84	42	23	25	47	27	32	29
Tb927.10.10970	1476	384	346	211	1178	536	237	237
Tb927.10.9440	1585	443	313	256	966	393	142	180
Tb927.8.3310	496	107	124	95	334	143	114	141
Tb927.9.16550	0	0	0	0	0	0	0	3
Tb927.11.14300	1210	315	358	176	1106	324	197	202
Tb927.11.7150	310	67	120	71	203	115	95	145
Tb927.11.20250	2	0	1	1	2	2	3	0
Tb927.7.6440	241	111	84	90	155	101	116	200
Tb11.1270	0	0	0	0	0	0	0	0
Tb927.9.16770	1	0	1	0	0	0	1	0
Tb927.3.1190	1584	414	543	596	1232	509	447	963
Tb927.4.1219	0	1	0	0	1	4	2	12
Tb927.4.2540	338	115	113	66	178	105	87	69
Tb927.8.3040	75	20	7	25	51	16	24	47
Tb927.11.16340	996	279	283	282	628	263	166	240
Tb11.v5.0304	101	49	44	41	108	35	29	49
Tb927.11.12520	173	30	39	51	152	36	33	76
Tb927.8.400	0	0	0	0	0	0	2	0
Tb927.3.2010	367	100	95	90	308	128	112	175
Tb927.6.4650	542	151	198	122	388	162	176	226
Tb927.1.4450	591	132	151	214	402	170	163	279
Tb927.10.16340	0	0	0	0	0	0	1	1
Tb10.v4.0034	37	7	14	9	28	4	7	9
Tb927.11.12240	803	258	239	188	746	288	233	390
Tb927.11.7280	70	14	14	18	47	20	15	19
Tb927.1.3300	614	142	191	137	534	198	164	223
Tb927.11.4210	1252	321	391	259	1136	393	291	384
Tb927.8.2730	234	105	100	78	274	115	140	234
Tb927.10.13440	148	95	102	70	178	124	110	145
Tb11.1510	0	0	0	0	0	0	0	0
Tb927.8.1590	8922	1870	2448	3383	5198	1814	1296	2890
Tb09.v4.0134	0	0	0	0	0	0	0	0
Tb927.7.5640	323	80	74	53	269	100	66	62
Tb927.8.6830	1539	390	486	546	1181	500	447	1107
Tb927.11.16700	436	140	141	212	406	143	158	248
Tb927.11.8850	70	21	38	20	62	16	22	30
Tb927.8.8210	141	33	40	42	90	58	35	59
Tb927.9.14630	67	76	42	69	65	82	53	87
Tb927.10.15360	1691	417	516	486	1045	431	306	462
Tb927.5.3360	229	68	101	82	206	77	90	126
Tb927.4.1750	132	33	46	27	152	38	37	52
Tb927.9.9300	1266	291	386	232	958	337	243	226
Tb927.11.14930	1042	257	313	200	958	312	193	238
Tb927.3.2450	551	119	147	56	352	125	74	78
Tb927_08_v4.snoRNA.0044	9	2	3	3	14	3	4	4
Tb927.11.20350	0	0	0	0	0	0	0	0
Tb927.5.2370	140	93	98	73	122	74	84	80
Tb927.5.2120	1563	381	521	424	913	411	357	424
Tb11.v5.0469	6860	2382	1986	1610	4405	2038	1194	1014
Tb927.11.10470	373	106	130	152	370	144	139	251
Tb927.11.8890	241	94	100	47	155	96	107	123
Tb927.3.5370	921	307	292	98	631	298	151	88
Tb927.8.6820	165	60	46	69	150	42	72	87
Tb927_08_v4.snoRNA.0004	2	1	4	5	6	5	8	15
Tb927.11.13990	157	57	54	45	148	60	65	91
Tb10.v4.0140	1	0	0	0	0	0	0	0
Tb927.6.5290	2	0	0	0	1	0	0	0
Tb11.v5.0699	171	45	63	46	162	54	43	62
Tb927.11.13600	198	58	50	43	156	65	40	65
Tb927.11.6230	1872	490	445	302	923	472	224	238
Tb10.NT.18	0	0	0	0	0	0	0	0
Tb08.27P2.380	3	0	1	0	1	2	2	5
Tb11.v5.0737	29	3	9	14	33	8	9	16
Tb927.1.3220	357	87	137	76	283	113	130	172
Tb927.10.1530	215	81	66	101	296	80	94	189
Tb11.v5.0215	55	15	21	24	48	22	17	31
Tb927.11.5530	127	35	60	44	141	62	60	64
Tb927.11.3870	264	56	81	80	233	73	88	107
Tb927.11.1130	5387	1086	1578	2994	6027	1787	1380	3610
Tb11.1330	0	0	0	0	0	1	0	0
Tb927.11.17080	0	0	0	0	0	0	0	1
Tb927.5.2840	104	28	32	22	66	23	30	29
Tb927.8.2080	47	18	25	17	80	28	40	33
Tb927.10.15320	157	40	52	45	105	61	24	41
Tb927_06_v4.snoRNA.0018	0	0	0	0	0	0	0	0
Tb927.9.2580	322	86	110	95	345	106	87	116
Tb11.v5.0995	154	25	32	27	134	40	49	69
Tb927.6.360	257	133	119	130	195	217	143	327
Tb927.11.19170	0	0	0	2	0	0	0	0
Tb927.11.17900	0	0	0	0	0	0	0	0
[truncated: 9,533 more rows]
