# Supplementary material for: The RNA export factor TbMex67 connects transcription and RNA export in Trypanosoma brucei and sets boundaries for RNA polymerase I
Source: Nucleic Acids Res. 2023 Apr 18;51(10):5177–92. doi: 10.1093/nar/gkad251 (PMC10250216; doi:10.1093/nar/gkad251)
Supplement: gkad251_Supplemental_Files [file gkad251_supplemental_files.zip › Table S2.xlsx]

## Sheet: Table S2 Legend
TABLE S2: Pulldowns (4 biological repllicates) were performed with rabbit anti-RPB1 or a control rabbit antiserum. Each table lists proteins that were identified with anti-RPB1, but were absent from the control.

## Sheet: rep1
		Control + DMSO		Control + Act D		RPB1 + DMSO		RPB1 + ACT D			FC
Rank	AC	PMSS	uniq pept	PMSS	uniq pept	PMSS	uniq pept	PMSS	uniq pept	count	Act/DMSO	Total % Coverage	Total #PSMs	Total #Peptides	#Ambiguous Prots	Ambiguous Prots	#Sub-Prots	Sub-Prots	Protein PI	Protein Mass (Da)	Description
501	Tb927.10.14110					29.523	2	50.4309	2	2	1.70819	30.25	6	2	1	Tb927.10.14110	0		9.09	13204.8	13 kDa deflagellation-inducible protein, putative
548	Tb927.10.660					50.03	2			1	0	11.3	6	3	2	Tb427.10.660,Tb11.v5.0500	0		5.93	46369.6	2-oxoisovalerate dehydrogenase alpha subunit, putative;
56	Tb927.11.10960					517.316	17	560.117	17	2	1.08274	37.69	100	20	0		0		6.05	71772.8	2OG-Fe(II) oxygenase hypothetical protein, conserved;
53	Tb927.11.10960					531.398	18	570.969	18	2	1.07447	41.23	104	21	0		0		6.05	71692.7	2OG-Fe(II) oxygenase superfamily, putative
550	Tb927.6.4540					53.7408	3			1	0	14.06	6	3	1	Tb427.06.4540	0		8.54	45944	3-hydroxy-3-methylglutaryl-CoA reductase, putative;
634	Tb927.9.11500					24.1366	3			1	0	6.62	3	3	0		0		5.02	85912.7	anaphase-promoting complex subunit 2
329	Tb927.10.10330					120.477	7	67.9619	2	2	0.564107	15.98	19	7	0		0		7.85	62877.4	Anaphase-promoting complex subunit CDC27
256	Tb927.9.1700					160.429	6	123.711	5	2	0.771127	20.47	29	8	1	Tb427tmp.160.0600	0		6.32	67667.5	btb/poz domain containing protein, putative
703	Tb927.5.800					25.4787	2			1	0	8.13	3	2	1	Tb427.05.800	0		9.38	38374.7	casein kinase I, isoform 2 (CK1.2);
705	Tb927.5.2060					17.5573	2			1	0	4.68	3	2	0		0		6.66	80149.9	cell division control protein, putative;
250	Tb927.6.2150					147.589	7	79.0686	4	2	0.535735	23.58	20	8	1	Tb427.06.2150	0		6.58	61277.2	cell division cycle protein 16 homolog, putative;
260	Tb927.10.5990			32.6295	3	110.399	6	108.238	6	3	0.980431	24.15	25	8	0		2	Tb927.10.5990,Tb11.v5.0193	9.45	50700.6	Centrosomal protein of 57 kDa, putative
743	Tb927.6.3280					52.5655	2			1	0	1.03	8	2	0		0		7.06	202198	cyclosome subunit 1, putative;
361	Tb927.5.4330					121.225	6	115.937	5	2	0.956376	14.81	23	6	0		0		6.12	47651.4	dihydrolipoamide branched chain transacylase, putative;
272	Tb927.11.7280					86.0902	5	92.8903	4	2	1.07899	57.14	18	6	2	Tb427tmp.02.5180,Tb11.v5.0255	0		5.17	15426.4	DNA-direcetd RNA polymerase II, subunit 9, putative (RPB9);
571	Tb927.1.1170					44.5862	2			1	0	34.15	6	2	1	Tb427.01.1170	0		5.54	9111.32	DNA-directed RNA polymerase 2, RPB12 subunit (RPB12);
9	Tb927.4.3810					1487.64	45	1369.14	46	2	0.920341	58.54	261	54	0		0		8.11	134388	DNA-directed RNA polymerase II subunit 2, putative
10	Tb927.4.3810					1454.21	44	1346.08	46	2	0.925639	58.49	256	54	0		0		8	134592	DNA-directed RNA polymerase II subunit 2, putative,RNA polymerase subunit, putative (RPB2);
252	Tb927.3.5500					215.684	7	147.893	6	2	0.685693	27.3	31	8	1	Tb427.03.5500	0		6.2	37771.6	DNA-directed RNA polymerase II subunit 3, putative,RNA polymerase subunit, putative (RPB3);
127	Tb927.11.2200					217.564	8	296.97	9	2	1.36498	72.73	45	11	1	Tb427tmp.57.0004	0		5.83	14798.8	DNA-directed RNA polymerase II, putative,RNA polymerase subunit, putative (RPB11);
180	Tb927.10.13320					158.843	6	212.418	9	2	1.33728	56.16	35	10	0		1	Tb927.10.13320	6.61	25181.9	DNA-directed RNA polymerase II/III subunit, putative (RPB5)
489	Tb927.11.14100					90.4614	4	68.1513	3	2	0.753374	10.5	20	4	1	Tb427tmp.01.5690	0		6.68	54707.6	DRBD4 (DRBD4);
229	Tb927.4.3740					188.239	9	109.243	8	2	0.580344	8.1	35	12	0		0		4.64	192570	flagellar attachment zone protein (FAZ1);
720	Tb927.4.5340					32.7922	2			1	0	3.59	7	2	1	Tb927.8.6980	0		6.94	94698.5	Flagellum attachment zone protein 11
582	Tb927.3.3300					31.8513	2	64.4039	3	2	2.02202	6.02	9	3	1	Tb427.03.3300	0		9.87	89198.4	Flagellum attachment zone protein 19
459	Tb927.7.5240					72.9057	3	112.859	4	2	1.54801	11.02	17	4	0		0		9.12	53490.9	Flagellum attachment zone protein 21
515	Tb927.10.5870					44.6382	3	63.1429	3	2	1.41455	9.43	12	4	1	Tb427.10.5870	0		9.88	49467.8	Flagellum attachment zone protein 25
41	Tb927.9.10530			29.0531	3	813.021	27	629.883	18	3	0.774744	32.21	137	29	0		0		5.74	118718	Flagellum attachment zone protein 4
405	Tb927.10.840					94.4033	7	62.2579	3	2	0.659488	5.53	16	7	0		1	Tb11.v5.0753	5.79	195479	Flagellum attachment zone protein 6
414	Tb927.9.3600					80.1028	3	57.2712	3	2	0.714971	18.51	12	4	1	Tb427tmp.160.2220	1	Tb11.v5.0905	6.83	35242.1	Glycosyl transferase family 11, putative
467	Tb927.10.7680					107.217	4	29.7952	2	2	0.277897	9.25	14	4	1	Tb427.10.7680	0		6.1	60165.7	GTPase activating protein, putative;
560	Tb927.11.4900					60.2784	4			1	0	6.79	9	4	1	Tb427tmp.02.2510	0		5.99	61857.5	guanine nucleotide-binding beta subunit-like protein,G-protein (beta)-like protein,beta transducin-like protein;
290	Tb927.10.8820					135.533	5	118.811	7	2	0.876619	15.14	27	9	1	Tb427.10.8820	0		9.01	84702	hook complex protein, conserved
629	Tb927.10.850					65.2694	3	70.7661	3	2	1.08422	2.4	14	3	0		0		6.15	168299	hook complex protein, conserved
586	Tb927.7.7000					38.6531	3	38.3272	2	2	0.99157	2.63	8	4	1	Tb427.07.7000	1	Tb11.v5.0739	8.75	175616	hook complex protein, conserved
578	Tb927.8.3010					31.6686	3			1	0	5.02	7	4	1	Tb427.08.3010	0		9.56	82184.7	hook complex protein, conserved
122	Tb927.10.3010					272.563	13	274.054	10	2	1.00547	16.11	50	15	0		0		6.64	133388	Hook complex, Myosin like. hypothetical protein, conserved;
356	Tb927.11.11050					109.761	3	105.211	5	2	0.958543	19.16	21	6	0		0		8.32	37357	hypothetical protein, conserved
598	Tb927.5.570					70.7807	4			1	0	2.07	8	4	0		1	Tb927.5.570	6.31	233258	hypothetical protein, conserved
513	Tb927.5.3630					66.3934	3	22.7704	2	2	0.342961	13.14	8	3	0		1	Tb927.5.3630	5.45	44791.3	hypothetical protein, conserved
539	Tb927.10.15440					24.6492	2	27.0819	2	2	1.09869	12.28	6	4	0		1	Tb927.10.15440	6.18	32739.8	hypothetical protein, conserved
352	Tb927.10.12720					138.231	8	34.0508	2	2	0.246332	9.98	18	8	1	Tb427.10.12720	0		6.63	104641	hypothetical protein, conserved;
291	Tb927.11.3400					116.432	6	133.507	6	2	1.14665	21.15	28	8	0		0		10.38	34880.5	hypothetical protein, conserved;
342	Tb927.8.1300					74.9323	5	70.8534	4	2	0.945566	14.96	16	7	0		0		9.69	78484.6	hypothetical protein, conserved;
461	Tb927.10.2650					67.7703	4	40.8398	3	2	0.60262	6.04	12	5	0		0		5.63	132996	hypothetical protein, conserved;
453	Tb927.11.8390					61.3804	3	77.0996	4	2	1.25609	11.64	16	5	0		0		8.07	49027.8	hypothetical protein, conserved;
498	Tb927.11.5640					45.3136	3	42.9222	3	2	0.947224	6.17	10	5	0		0		10.56	102769	hypothetical protein, conserved;
502	Tb927.10.14500					41.1377	2	57.9363	3	2	1.40835	16.91	12	4	1	Tb427.10.14500	0		7.98	37027.6	hypothetical protein, conserved;
733	Tb927.11.7130					31.0081	2			1	0	3.44	4	2	0		0		8.77	74970	hypothetical protein, conserved;
500	Tb927.10.8240					28.2468	3	47.4644	4	2	1.68034	12.3	8	4	1	Tb427.10.8240	0		5.94	42845.4	hypothetical protein, conserved;
599	Tb927.9.3560					21.8097	2			1	0	12.41	3	2	0		0		10.11	30102	hypothetical protein, conserved;
716	Tb927.8.6270					17.8037	2			1	0	3.97	2	2	1	Tb427.08.6270	0		5.58	69169	hypothetical protein, conserved;
669	Tb927.6.4740					24.5583	2			1	0	3.12	4	2	1	Tb427.06.4740	0		5.34	106581	importin-alpha re-exporter protein, putative,cellular apoptosis susceptibility protein, putative;
679	Tb927.11.3280					15.3699	2			1	0	3.89	4	3	0		0		9.16	80070.5	kinesin, putative,MCAK-like kinesin, putative (Kif13-5);
579	Tb927.7.3080					37.0288	2	47.7949	3	2	1.29075	9.56	10	3	1	Tb427.07.3080	0		8.82	47366.2	Kinetochore interacting protein 4
583	Tb927.11.12410					43.2189	2			1	0	9.46	5	3	1	Tb427tmp.01.4230	1	Tb927.11.12420	8.98	53169.8	kinetoplastid kinetochore protein 10 (kkt10);
566	Tb927.8.1150					20.996	2	28.8252	2	2	1.37289	13.45	5	3	1	Tb427.08.1150	0		9.74	39248.9	kinetoplastid kinetochore protein 9 (kkt9);
47	Tb927.11.8950			69.0068	5	636.478	21	384.713	17	3	0.604441	48.25	105	24	1	Tb427tmp.01.0680	0		9	78960.8	leucine rich repeat (TbLRRP1);
237	Tb927.9.12170					112.499	6	141.704	6	2	1.2596	41.58	25	8	1	Tb427tmp.211.3240	0		8.68	32359	leucine-rich repeat protein (LRRP), putative;
368	Tb927.11.14570					79.1712	2	91.9056	4	2	1.16085	21.5	16	5	0		0		5.69	46609.3	LicD family, putative
708	Tb927.10.9390					15.6797	2			1	0	8.87	2	2	1	Tb427.10.9390	0		5.58	36684	Macrocin-O-methyltransferase (TylF), putative
376	Tb927.5.4460			49.6819	4	37.8542	3	22.8187	2	3	0.602805	13.13	12	6	2	Tb927.5.4460,Tb05.5K5.110	0		6.67	94088.4	major vault protein, putative
644	Tb927.10.1990			16.2258	2	15.6272	2			2	0	4.63	5	3	0		0		6.07	95063	major vault protein, putative (MVP);
615	Tb927.2.5010					40.7293	3			1	0	7	6	3	1	Tb427.02.5010	0		7.84	55098.9	Meiotic cell cortex C-terminal pleckstrin homology, putative
702	Tb927.11.2370					34.0134	2			1	0	4.84	5	2	1	Tb927.11.2370	0		7.64	56176.6	mRNA export factor MEX67
178	Tb927.9.1340					207.64	9	203.377	11	2	0.97947	21.03	41	13	0		0		5.66	92364.2	Myosin-like protein,Nucleoporin (TbMlp-2);
466	Tb927.11.970					34.5005	2	42.667	3	2	1.23671	24.64	8	4	1	Tb427tmp.03.0150	0		5.44	23691.4	Nuclear pore (hypothetical protein, conserved)
191	Tb927.10.8170					244.586	12	91.9924	5	2	0.376115	12.83	31	13	0		0		6.31	144367	nuclear pore complex protein (NUP155), putative,nucleoporin, putative;
396	Tb927.9.13970					89.4753	5			1	0	20.35	10	5	0		1	Tb927.9.13970	6.57	36789	nucleoplasm;nucleus (hypothetical protein, conserved)
527	Tb927.10.15740					97.0438	3	79.6377	2	2	0.820637	8.9	15	3	0		0		7.08	55844.8	nucleoplasm;nucleus (hypothetical protein, conserved)
667	Tb927.7.6670					52.6545	3			1	0	1.95	6	3	0		0		6.3	332906	nucleoplasm;nucleus; cytoplasm (hypothetical protein, conserved)
357	Tb927.4.5200					115.319	6	113.697	4	2	0.985938	12.48	22	6	1	Tb427.04.5200	0		6.62	62476.2	nucleoporin (NUP54/57), putative (TbNup62);
693	Tb927.7.2300					55.0207	3			1	0	2.16	8	3	0		0		5.53	132361	Nucleoporin (TbNup132);
687	Tb927.11.11090					23.0705	3			1	0	3.21	3	3	0		0		9.08	140357	Nucleoporin (TbNup140);
304	Tb927.4.2880					162.633	9	29.1354	2	2	0.179148	5.7	19	10	0		0		6.16	225593	Nucleoporin (TbNup225);
504	Tb927.11.15560					65.8428	4			1	0	9.28	10	4	0		0		5.52	52786.2	Nucleoporin (TbNup53a);
417	Tb927.3.3540					78.0496	4	47.3988	2	2	0.607291	16.24	11	4	1	Tb427.03.3540	0		6.64	52879	Nucleoporin (TbNup53b);
323	Tb927.4.4310					149.275	6	67.5214	3	2	0.452328	14.29	21	7	1	Tb427.04.4310	0		7.21	64234.6	Nucleoporin (TbNup64);
389	Tb927.8.8050					87.6535	4	97.975	5	2	1.11775	10.01	19	6	0		0		9.32	74823.6	Nucleoporin (TbNup75);
643	Tb927.11.2950					43.4905	3			1	0	4.27	5	3	1	Tb427tmp.02.0460	0		5.8	89154.8	Nucleoporin (TbNup89);
299	Tb927.3.3180					167.404	8	125.309	5	2	0.748541	10.18	31	9	0		1	Tb11.v5.0584	6.64	98144.6	Nucleoporin (TbNup98);
75	Tb927.10.7060					418.489	20	72.0725	6	2	0.172221	33.86	50	21	0		0		6.32	96511.7	nucleoporin interacting component (NUP93), putative;
477	Tb927.11.15990					80.6298	4			1	0	5.59	11	5	1	Tb427tmp.01.7630	0		6.31	108719	nucleoporin Nup109 (TbNup109);
503	Tb927.9.14240					63.7847	5			1	0	8.51	8	5	1	Tb927.9.14240	1	Tb11.v5.0621	5.91	82445.9	Nucleoporin NUP82
620	Tb927.11.9780					37.8744	3			1	0	3.99	4	3	0		0		5.83	118853	Nucleoporin TbNup119
499	Tb927.10.8910					66.0082	3			1	0	4.03	7	4	1	Tb427.10.8910	0		5.57	181539	nucleoporin, putative (Nup181);
102	Tb927.11.980					395.305	17	115.011	9	2	0.290942	17.13	52	18	0		0		7.93	158381	Nucleoporin,serine peptidase, Clan SP, family S59, putative (TbNup158);
103	Tb927.9.3760					239.238	11	163.969	12	2	0.68538	57.88	44	15	1	Tb427tmp.160.2360	0		8.51	38351.8	poly(A) export protein, putative (TbGLE2);
505	Tb927.10.14180					59.0181	4			1	0	13.9	8	4	1	Tb427.10.14180	0		6.21	41675.5	protein transport protein SEC13, putative;
484	Tb927.2.5240					98.4405	3	114.132	4	2	1.1594	8.45	22	4	1	Tb427.02.5240	0		5.44	54268.4	PRP19-like protein, putative (TbPRP19);
522	Tb927.10.11760					46.5007	3	23.1522	3	2	0.49789	6.64	9	5	0		0		5.97	93063.5	pumilio/PUF RNA binding protein 6 (PUF6);
585	Tb927.5.1700					33.8303	2			1	0	12.55	5	2	0		0		7.02	27593	replication Factor A 28 kDa subunit, putative;
670	Tb927.11.9130					47.3296	2			1	0	7.56	6	2	1	Tb427tmp.01.0870	0		6.17	52331.6	replication factor A, 51kDa subunit, putative;
723	Tb927.1.70					54.1474	2			1	0	2.63	9	2	0		0		9	77571	retrotransposon hot spot protein 4 (RHS4), putative;
700	Tb927.6.2230					42.4749	2			1	0	3.23	6	2	1	Tb427.06.2230	0		8.53	86641.5	RGG protein;
488	Tb927.11.7930					143.564	3	126.419	3	2	0.880579	15.44	24	3	1	Tb427tmp.02.5790	0		5.42	16330.3	RNA polymerase B subunit RPB8, putative (RPB8);
2	Tb927.4.5020					1977.95	68	1830.88	59	2	0.925648	48.16	362	80	0		2	Tb927.8.7400,Tb11.v5.0504	8.23	196719	RNA polymerase IIA largest subunit (RPB1);
587	Tb927.10.13720					73.8426	3	46.2246	2	2	0.625989	7.16	14	3	0		0		4.98	40678	RNA-binding protein 29, putative (RBP29);
71	Tb927.11.3300			28.2474	2	332.624	16	315.745	16	3	0.949254	22.96	70	23	0		0		9	107861	Spindle assembly abnormal 4 hypothetical protein, conserved;
688	Tb927.2.4400					31.1406	2			1	0	3.05	3	2	1	Tb427.02.4400	0		8.27	136900	SSU ribosomal protein, mitochondrial, putative
195	Tb927.1.3910					224.843	12	92.6207	4	2	0.411935	17.09	31	12	0		1	Tb427.01.3910 Tb927.1.3910	8.37	99764.1	TPR, CDC23 Trypanosoma_brucei_Lister_strain_427; product=unspecified product;
622	Tb927.11.14950					41.5621	2			1	0	22.3	7	2	1	Tb427tmp.01.6590	0		9.12	15767.6	zinc finger protein 2 (ZFP2);
712	Tb927.7.2680					19.2733	2			1	0	3.39	3	2	1	Tb427.07.2680	0		6.65	76183.9	zinc finger protein family member, putative (ZC3H22);

## Sheet: rep2
		Control + DMSO		Control + Act D		RPB1 + DMSO		RPB1 + ACT D			FC
Rank	AC	PMSS	uniq pept	PMSS	uniq pept	PMSS	uniq pept	PMSS	uniq pept	Count	Act/DMSO	Total % Coverage	#PSMs	#Peptides	#Ambiguous Prots	Ambiguous Prots	#Sub-Prots	Sub-Prots	Protein PI	Protein Mass (Da)	Description
554	Tb927.11.1560					45.3869	2			1	0	8.16	5	2	1	Tb427tmp.55.0024	0		6.03	37611	1,2-Dihydroxy-3-keto-5-methylthiopentene dioxygenase, putative
367	Tb927.11.6870					60.0901	3	35.7278	3	2	0.59457	24.21	12	4	1	Tb427tmp.02.4700	0		5	29196.3	14-3-3 protein
188	Tb927.11.9530					166.975	9			1	0	52.67	19	9	1	Tb427tmp.01.1290	0		4.93	30310.5	14-3-3-I protein
122	Tb927.8.6060					323.308	12	132.817	5	2	0.410805	43.07	43	12	1	Tb427.08.6060	0		6.84	43734.2	2-amino-3-ketobutyrate coenzyme A ligase, putative,glycine acetyltransferase, putative
265	Tb927.11.1450					172.499	8	23.2718	3	2	0.13491	13.99	19	8	0		0		6.16	113386	2-oxoglutarate dehydrogenase E1 component, putative
202	Tb927.11.9980					157.483	11	21.9862	2	2	0.13961	17.71	18	11	0		0		6.36	112952	2-oxoglutarate dehydrogenase E1 component, putative
544	Tb927.10.660					21.9674	2			1	0	8.89	2	2	2	Tb427.10.660,Tb11.v5.0500	0		5.93	46369.6	2-oxoisovalerate dehydrogenase alpha subunit, putative
460	Tb927.10.7930					48.9885	3			1	0	10.34	5	3	1	Tb427.10.7930	0		5.62	60603.5	2,3-bisphosphoglycerate-independent phosphoglycerate mutase (PGAM)
543	Tb927.3.5520					47.3226	2			1	0	3.95	5	2	1	Tb427.03.5520	0		5.29	99898.4	26S proteasome regulatory non-ATPase subunit (RPN1)
316	Tb927.11.10960					49.9797	5			1	0	17.08	6	6	0		1	Tb927.11.10960	6.05	71692.7	2OG-Fe(II) oxygenase superfamily, putative
237	Tb927.8.6110					173.157	8	83.9283	4	2	0.484696	21.44	28	8	0		0		6.25	54670	3-hydroxy-3-methylglutaryl-CoA synthase, putative (HMGS)
300	Tb927.3.1840					155.868	5	92.3865	4	2	0.592721	20.47	27	5	1	Tb427.03.1840	0		9.52	33355	3-oxo-5-alpha-steroid 4-dehydrogenase, putative,polyprenol reductase
338	Tb927.10.5370					90.8033	4			1	0	25	11	4	3	Tb927.10.5360,Tb427.10.5370,Tb427.10.5360	0		10.36	19285.7	40S ribosomal protein S10, putative
182	Tb927.10.14710			19.6829	2	224.527	8	125.376	5	3	0.558399	33.46	34	8	3	Tb927.10.14600,Tb427.10.14710,Tb427.10.14600	0		10.12	28642	40S ribosomal protein S2, putative (RPS2)
310	Tb927.7.240					103.339	5	80.8651	4	2	0.782523	49.51	23	5	3	Tb927.7.230,Tb427.07.240,Tb427.07.230	0		9.69	11169.9	40S ribosomal protein S33, putative
301	Tb927.11.10910					104.736	6			1	0	22.13	13	6	3	Tb927.11.10790,Tb427tmp.01.2680,Tb427tmp.01.2560	0		7.06	27609.7	40S ribosomal protein SA, putative
326	Tb927.6.5130					81.8018	4			1	0	54.21	8	4	3	Tb927.6.5120,Tb427.06.5130,Tb427.06.5120	0		4.14	10444.6	60S acidic ribosomal protein P2, putative
457	Tb927.5.1820					60.3681	2	36.6343	2	2	0.606849	35.51	10	2	1	Tb427.05.1820	0		3.71	10132.3	60S acidic ribosomal protein, putative
241	Tb927.8.6030					217.808	5	144.141	5	2	0.661777	43.9	34	6	1	Tb927.9.14000	0		10.01	17564.7	60S ribosomal protein L12, putative
588	Tb927.11.10160					14.5174	2			1	0	33.08	2	2	1	Tb927.10.9800	0		10.27	15258.8	60S ribosomal protein L22, putative
159	Tb927.10.4120					243.51	8	116.016	4	2	0.476432	63.81	32	8	1	Tb927.10.4110	0		9.77	11512.4	60S ribosomal protein L30 (RPL30)
232	Tb927.9.1850			82.154	2	174.541	8	159.661	5	3	0.914745	55.12	51	8	2	Tb927.9.1810,Tb427tmp.160.0710	0		11.85	15144.1	60S ribosomal protein L35, putative
172	Tb927.2.6090					175.458	6	97.4938	5	2	0.555655	59.43	37	9	3	Tb927.11.3230,Tb427tmp.02.0740,Tb427.02.6090	0		10.42	12453.7	60S ribosomal protein L44,ribosomal protein L36a.e (RPL44)
383	Tb927.10.3280			44.0036	2	59.2876	2	53.0429	2	3	0.89467	35.37	18	3	1	Tb427.10.3280	1	Tb927.9.2020	10.55	9566.52	60S ribosomal proteins L38, putative
283	Tb927.8.7100					130.294	9	35.4488	3	2	0.272068	5	17	9	0		0		6.2	242915	acetyl-CoA carboxylase
226	Tb927.7.6770					157.956	6	99.4197	5	2	0.629414	90.72	26	6	1	Tb427.07.6770	0		7.93	10985.5	Acyl CoA binding protein, putative
329	Tb927.7.1780					74.182	4			1	0	20.43	6	4	1	Tb427.07.1780	0		6.96	25973	Adenine phosphoribosyltransferase, putative
593	Tb927.6.2360					17.9403	2			1	0	9.57	2	2	2	Tb927.6.2300,Tb427.06.2360	0		5.81	37958.4	adenosine kinase, putative
296	Tb927.9.8450					116.117	5	21.9196	3	2	0.188771	34.5	14	5	1	Tb427tmp.211.0350	0		7.69	22440.6	adenylate kinase (ADKG)
538	Tb927.10.5760					21.4164	2			1	0	11.63	2	2	1	Tb427.10.5760	0		9.66	24310.4	adenylate kinase, putative
279	Tb927.11.3650					85.738	6	67.9781	3	2	0.792859	19.27	19	7	1	Tb11.v5.0435	0		8.49	66675.1	adenylosuccinate synthetase, putative
219	Tb927.3.3450					80.0503	5	62.0759	5	2	0.775461	80.34	14	7	1	Tb427.03.3450	0		5.64	19880.8	ADP-ribosylation factor-like protein 3, putative (arl3)
490	Tb927.9.13740					32.9237	2			1	0	19.78	7	2	5	Tb927.9.13710,Tb927.9.13680,Tb427tmp.211.4490,Tb427tmp.211.4480,Tb427tmp.211.4470	0		9.02	20623.9	ADP-ribosylation factor, putative
373	Tb927.1.3950					55.8407	4			1	0	16.07	5	4	1	Tb427.01.3950	0		6.81	55704.8	alanine aminotransferase (ALAT)
464	Tb927.11.4460					71.2475	2			1	0	18.4	12	2	1	Tb427tmp.02.2040	0		7.89	14037.9	ALBA-Domain Protein (ALBA1)
312	Tb927.4.2040					66.7698	6	30.9829	2	2	0.464026	40	16	6	1	Tb427.04.2040	2	Tb427.04.2030,Tb927.4.2030	9.62	20808.3	ALBA-Domain Protein (ALBA3)
622	Tb927.8.8300					22.5316	2			1	0	8.28	3	2	1	Tb427.08.8300	0		7.06	50170.8	amino acid transporter, putative
302	Tb927.3.4790					112.968	6	66.6505	3	2	0.589995	9.64	16	6	3	Tb927.3.4750,Tb427.03.4790,Tb427.03.4750	0		5.73	97251.6	aminopeptidase, putative,metallo-peptidase, Clan MA(E) Family M1
286	Tb927.11.3570					130.821	7	33.0152	2	2	0.252369	12.74	17	7	0		0		5.75	98099.7	aminopeptidase, putative,metallo-peptidase, Clan MA(E) Family M1
414	Tb927.11.2470					60.37	3			1	0	10.44	5	3	0		0		7.51	60585.8	aminopeptidase, putative,metallo-peptidase, Clan MF, Family M17
587	Tb11.v5.0881					34.4733	2			1	0	3.9	4	2	2	Tb11.v5.0410,Tb927.4.2070	0		4.2	71560.9	antigenic protein, putative
515	Tb927.11.1990					46.5941	3			1	0	6.94	6	3	0		0		6.18	78432.7	arginyl-tRNA synthetase, putative
364	Tb927.7.1110					48.7285	3	39.6129	2	2	0.812931	17.09	9	4	0		1	Tb927.7.1110	6.28	39577.4	asparagine synthetase a, putative
444	Tb927.10.3660					54.8541	3			1	0	11.91	6	3	1	Tb427.10.3660	0		8.91	44787.6	aspartate aminotransferase
509	Tb927.11.5090					22.7638	3			1	0	13.66	3	3	1	Tb927.11.5090	0		7.99	42794.1	aspartate aminotransferase, mitochondrial
503	Tb927.3.3410					44.2695	2			1	0	7.1	5	2	1	Tb427.03.3410	0		6.35	49327.3	aspartyl aminopeptidase, putative,metallo-peptidase, Clan MH, Family M20
616	Tb927.6.1880					17.0178	2			1	0	6.07	2	2	1	Tb427.06.1880	0		5.89	62989.5	aspartyl-tRNA synthetase, putative
345	Tb927.6.4990					50.4352	3	43.7593	2	2	0.867635	27.47	8	4	0		0		5.59	20146.9	ATP synthase, epsilon chain, putative
395	Tb927.2.3030					61.5225	5			1	0	8.74	10	5	1	Tb427.02.3030	0		7.34	90665.5	ATP-dependent Clp protease subunit, heat shock protein 78 (HSP78), putative
605	Tb927.10.6630					19.2508	2			1	0	5.11	2	2	1	Tb427.10.6630	0		9.26	64083.2	ATP-dependent DEAD/H RNA helicase HEL64, putative (HEL64)
499	Tb927.3.2600					44.4238	4			1	0	2.3	5	4	0		0		5.84	244994	ATP-dependent DEAD/H RNA helicase, putative
82	Tb927.10.14550			16.097	2	410.995	17	125.545	8	3	0.305465	34.85	53	17	0		0		9.5	71366.8	ATP-dependent DEAD/H RNA helicase, putative
443	Tb927.8.1510					40.2802	4	15.1506	2	2	0.376129	13.18	7	4	1	Tb427.08.1510	0		9.45	62439.7	ATP-dependent DEAD/H RNA helicase, putative (DBP2.1)
218	Tb927.9.12510					191.492	8	97.6648	4	2	0.510021	17.01	28	8	1	Tb427tmp.211.3510	0		8.62	82740.9	ATP-dependent DEAD/H RNA helicase, putative (DED1)
415	Tb927.10.540					75.5826	4			1	0	10.78	10	4	2	Tb427.10.540,Tb11.v5.0414	0		6.36	49226.5	ATP-dependent DEAD/H RNA helicase, putative,DEAD box RNA helicase, putative
455	Tb927.3.3270					33.3577	4			1	0	8.01	4	4	1	Tb427.03.3270	0		9.5	53517.4	ATP-dependent phosphofructokinase (PFK)
556	Tb11.v5.0820					20.1935	2			1	0	10.82	4	2	3	Tb927.2.4610,Tb927.2.4590,Tb427.02.4590	0		7.04	37756.4	branched-chain amino acid aminotransferase, putative
559	Tb927.9.15460					33.6949	2			1	0	3.94	3	2	0		0		5.69	113976	calcium motive p-type ATPase, putative
526	Tb927.5.3400					27.7129	3			1	0	4.06	4	3	0		0		6.37	110318	calcium-translocating P-type ATPase,calcium pump
582	Tb927.11.13050					23.2829	2			1	0	24.83	3	2	7	Tb927.11.13040,Tb927.11.13030,Tb927.11.13020,Tb427tmp.01.4624,Tb427tmp.01.4623,Tb427tmp.01.4622,Tb427tmp.01.4621	0		4.13	16838.6	calmodulin
313	Tb927.1.2230					103.357	5	17.9967	2	2	0.174122	30.89	14	5	1	Tb427.01.2230	0		6.1	13535.3	calpain-like protein fragment, putative
452	Tb927.11.1100					92.7684	4	14.179	2	2	0.152843	5.11	13	4	2	Tb927.11.1110,Tb11.v5.1038	0		4.75	125630	calpain, putative,cysteine peptidase, Clan CA, family C2, putative
371	Tb927.8.8330					117.548	5	51.578	3	2	0.438783	7.32	23	5	0		0		4.56	98457.5	calpain, putative,cysteine peptidase, putative
243	Tb927.8.7410					134.882	7			1	0	27.34	15	7	1	Tb927.4.5010	0		5.16	45021.8	calreticulin, putative
167	Tb927.11.2500					161.062	9			1	0	27.24	15	10	1	Tb427tmp.02.0100	0		5.8	57683.2	carboxypeptidase, putative,metallo-peptidase, Clan MA(E) Family M32
608	Tb927.3.3900					25.2395	2			1	0	7.41	3	2	1	Tb427.03.3900	0		6.46	67395.4	carnitine O-palmitoyltransferase II, putative (CPT II)
607	Tb927.5.800					15.8039	2			1	0	11.14	3	2	1	Tb427.05.800	0		9.38	38374.7	casein kinase I, isoform 2 (CK1.2)
513	Tb927.8.1960					39.2554	3			1	0	8.76	6	3	1	Tb427.08.1960	0		6.5	48425.9	CCR4-NOT transcription complex subunit 11
488	Tb927.9.8410					47.3378	3			1	0	14.97	8	3	1	Tb427tmp.211.0330	0		9.02	35594.3	chaperone protein DNAj, putative
385	Tb927.9.12730					100.613	3			1	0	9.31	18	3	1	Tb427tmp.211.3680	0		9.14	48592.7	chaperone protein DNAj, putative
472	Tb927.11.15130					23.3631	2			1	0	17.55	4	3	1	Tb427tmp.01.6780	0		5.35	35320	chaperone protein DNAj, putative,heat shock protein-like protein, putative
630	Tb11.0560					18.7756	2			1	0	2.49	3	2	1	Tb927.10.1170	0		5.35	131698	chrX additional, unordered contigs,hypothetical protein, conserved
346	Tb927.6.2170					78.1491	4	86.8807	4	2	1.11173	21.17	18	5	1	Tb427.06.2170	0		6.97	23877.2	co-chaperone GrpE, putative
229	Tb927.9.10230					198.389	7	66.9374	3	2	0.337405	45.24	33	7	1	Tb427tmp.211.1690	0		4.25	18768.9	Co-chaperone protein P23
289	Tb927.3.5180					93.2943	5			1	0	54.41	12	5	1	Tb427.03.5180	0		6.72	15119.1	cofilin/actin depolymerizing factor, putative,cofilin-like protein
495	Tb927.11.1430					23.1759	2			1	0	5.05	3	3	0		0		5.85	86855.8	Component of motile flagella 2
406	Tb927.5.2260					39.703	3			1	0	50	5	3	0		4	Tb927.5.2170,Tb427.05.2230,Tb427.05.2200,Tb427.05.2170	6.4	12354.2	conserved protein
635	Tb927.11.9780					25.982	2			1	0	2.79	3	2	0		0		5.83	118853	conserved protein
381	Tb927.8.1270					54.3522	3	71.4955	3	2	1.31541	10.49	12	4	1	Tb427.08.1270	0		10.05	53545.7	conserved protein
401	Tb927.5.2160					52.4052	3	21.0362	2	2	0.401414	41.38	7	3	1	Tb427.05.2160	4	Tb927.5.2170,Tb427.05.2230,Tb427.05.2200,Tb427.05.2170	7.91	12346.4	conserved protein
391	Tb11.02.5400					77.3979	4	28.5063	2	2	0.368309	16.02	11	4	2	Tb11.02.5400b,Tb11.02.5400	0		5.97	39464.1	cystathionine beta-synthase, putative
476	Tb927.6.950					32.9821	3			1	0	5.99	5	3	0		0		5.95	89377.1	cysteinyl-tRNA synthetase, putative
527	Tb927.1.1240					54.9219	2			1	0	8.66	6	2	0		0		6.49	65213.8	cytidine triphosphate synthase, putative
325	Tb927.8.5120					164.419	5	175.626	5	2	1.06816	41.23	45	5	0		1	Tb927.8.5120	9.68	12272.1	cytochrome c
408	Tb927.11.13140					111.736	2			1	0	23.28	25	2	1	Tb427tmp.01.4702	0		8.61	13672.5	cytochrome oxidase subunit X (COXX)
156	Tb927.7.2640					151.019	9	157.307	7	2	1.04164	23.84	31	12	1	Tb427.07.2640	1	Tb927.7.2650	4.82	50853.3	cytoskeleton associated protein, putative
393	Tb927.11.11250					73.1333	3	41.2851	2	2	0.564519	16.16	13	3	0		1	Tb927.11.11250	6.96	35209.4	cytosolic malate dehydrogenase
282	Tb927.10.7570					103.505	6			1	0	20.62	10	6	1	Tb427.10.7570	1	Tb11.v5.0774	7.6	48107.1	dihydrolipoamide acetyltransferase E2 subunit, putative
423	Tb927.5.4330					54.5875	3	46.3108	4	2	0.848378	12.3	12	4	0		0		6.12	47651.4	dihydrolipoamide branched chain transacylase, putative
462	Tb927.4.3810					54.3008	4	55.0193	3	2	1.01323	4.21	12	4	0		0		8.11	134388	DNA-directed RNA polymerase II subunit 2, putative
466	Tb927.4.3810					65.16	4	32.6257	2	2	0.500702	4.2	11	4	0		0		8	134592	DNA-directed RNA polymerase II subunit 2, putative,RNA polymerase subunit, putative (RPB2)
579	Tb927.9.1560					54.9742	2			1	0	5.6	6	2	1	Tb427tmp.160.0490	0		8.8	51489.3	DnaJ domain containing protein, putative
463	Tb927.11.14100					48.1955	3	51.2255	3	2	1.06287	8.12	12	3	1	Tb427tmp.01.5690	0		6.68	54707.6	DRBD4 (DRBD4)
447	Tb927.3.4760					35.0831	4			1	0	8.33	5	4	3	Tb927.3.4720,Tb427.03.4760,Tb427.03.4720	0		7.27	73149.1	dynamin, putative,vacuolar sortin protein 1, putative
636	Tb927.11.3250					33.5185	2			1	0	0.79	3	2	0		0		5.33	531186	dynein heavy chain, putative
516	Tb927.11.18680					34.5981	2			1	0	50	8	2	2	Tb427tmp.50.0007,Tb11.0845	0		6.82	10428.9	dynein light chain LC8, putative (DYNLL1)
320	Tb927.11.9860					95.2317	4			1	0	62.14	16	4	1	Tb427tmp.01.1625	0		4.76	11865.3	EF-hand domain pair, putative
535	Tb927.8.3380					54.6714	2			1	0	11.98	5	2	1	Tb427.08.3380	0		9.1	27259.4	electron transfer protein, putative
567	Tb927.11.190					22.1123	2			1	0	6.18	2	2	1	Tb927.11.190	0		6.39	71948.6	elongation factor, putative
594	Tb927.11.16480					25.3683	2			1	0	11.6	3	2	1	Tb427tmp.01.8200	0		6.32	40234.3	enoyl-CoA hydratase/isomerase family protein, putative
617	Tb927.3.2900					32.0016	2			1	0	5.74	8	2	1	Tb427.03.2900	0		5.63	46824.9	eukaryotic initiation factor 2a, putative
360	Tb927.11.2300					77.197	3			1	0	15.93	7	4	1	Tb427tmp.22.0012	0		5.76	50977	eukaryotic peptide chain release factor subunit 1, putative (ERF1)
494	Tb927.5.3120					61.9366	3			1	0	8.31	10	3	0		0		9.14	34967.4	eukaryotic translation initiation factor 2 beta subunit, putative (EIF2B)
553	Tb927.11.13250					46.7565	2			1	0	8.81	5	2	1	Tb427tmp.01.4830	0		7.96	52200.4	eukaryotic translation initiation factor 2 gamma, putative (eIF-2-gamma)
580	Tb927.11.9610					18.8308	2			1	0	9.94	2	2	1	Tb427tmp.01.1370	0		5.71	37736.5	eukaryotic translation initiation factor 3 subunit 2, putative (eIF-3 beta)
437	Tb927.10.8290					47.2949	4			1	0	8.51	5	4	1	Tb927.10.8270	1	Tb11.v5.0877	5.56	84340	eukaryotic translation initiation factor 3 subunit 8, putative
184	Tb927.7.6090					219.046	10	142.169	5	2	0.649036	19.03	36	11	1	Tb427.07.6090	0		9.28	88163.2	eukaryotic translation initiation factor 3 subunit a
412	Tb927.3.1680					49.6918	3	59.3548	4	2	1.19446	14.78	13	4	0		0		6.14	35191.5	Eukaryotic translation initiation factor 3 subunit F
482	Tb927.8.1190					36.9745	2			1	0	10.57	3	2	3	Tb927.8.1170,Tb427.08.1190,Tb427.08.1170	0		5.67	36419.3	eukaryotic translation initiation factor 3 subunit h
486	Tb927.11.15420					48.9341	2			1	0	17.56	6	2	0		0		4.92	23046.2	eukaryotic translation initiation factor 3 subunit k
374	Tb927.10.2770					66.959	4			1	0	15.18	9	4	2	Tb927.10.2770,Tb11.v5.0684	0		7.98	42918.5	eukaryotic translation initiation factor 5, putative
295	Tb927.11.740					152.131	6	35.3597	2	2	0.23243	30.72	25	6	1	Tb427tmp.03.0410	0		4.84	17820.1	eukaryotic translation initiation factor 5A, putative (eIF-5A)
613	Tb927.3.5620					19.5321	2			1	0	3.66	2	2	1	Tb427.03.5620	0		5.28	112601	Facilitates chromatin transcription complex subunit spt16
416	Tb927.9.4200					45.1693	3	38.6501	2	2	0.855672	7.77	9	4	0		0		6.26	79586.8	fatty acyl CoA synthetase 2 (ACS2)
425	Tb927.9.4230					29.0267	2	45.8277	3	2	1.57881	8.12	8	4	0		2	Tb927.9.4210,Tb427tmp.160.2810	6.12	77872.2	fatty acyl CoA synthetase 4 (ACS4)
331	Tb927.10.7500					109.461	4			1	0	26.67	11	4	1	Tb427.10.7500	0		10	31643.4	fibrillarin (NOP1)
403	Tb927.10.14750					75.8911	4			1	0	17.43	11	4	0		3	Tb927.10.14630,Tb427.10.14630,Tb927.10.14750	10.04	31670.8	fibrillarin, putative
418	Tb927.10.16100					75.6341	3			1	0	11.76	7	3	2	Tb427.10.16100,Tb11.v5.0411	0		5.9	47604.4	FK506-binding protein (FKBP)-type peptidyl-prolyl isomerase, putative
502	Tb927.4.1360					25.5403	2	31.2141	2	2	1.22215	12.29	7	3	0		0		8.74	32547.5	Glucose-6-phosphate 1-epimerase, putative
48	Tb927.11.7510					459.566	21	170.87	11	2	0.371808	44.56	62	23	1	Tb927.11.7460	0		5.39	71435.2	glucose-regulated protein 78, putative,luminal binding protein 1 (BiP), putative
220	Tb927.5.3800					189.205	10	51.2896	5	2	0.271079	8.29	26	11	0		0		5.83	204096	glutamine hydrolysing (not ammonia-dependent) carbomoyl phosphate synthase, putative
317	Tb927.7.4970					82.9882	4	19.7795	2	2	0.238341	24.15	10	5	0		2	Tb427.07.4970,Tb11.v5.0178	5.61	42433	glutamine synthetase, putative (GS)
511	Tb927.9.5210					26.5761	3			1	0	6.59	5	3	1	Tb427tmp.160.3730	0		6.39	67278.3	glutaminyl-tRNA synthetase, putative
583	Tb927.6.4590					34.0491	2			1	0	4.61	3	2	0		0		8.11	68932.1	glutamyl-tRNA synthetase, putative
303	Tb927.10.6880					99.9254	6	46.1603	3	2	0.461947	27.79	20	6	2	Tb427.10.6880,Tb11.v5.0516	0		8.61	35610.7	glyceraldehyde 3-phosphate dehydrogenase, cytosolic (GAP)
327	Tb927.11.11520					126.22	5	74.9075	4	2	0.593467	19.27	25	5	0		1	Tb927.11.11520	10.02	23997.2	glycosomal membrane protein
454	Tb927.11.9640					64.5584	2	14.6276	2	2	0.22658	5.61	7	3	0		0		6.01	70176.1	glycyl-tRNA synthetase, putative
500	Tb927.9.7110					30.7634	2			1	0	13.22	3	2	1	Tb427tmp.160.5200	0		8.22	32572.8	GRAM domain containing protein, putative
411	Tb927.2.5060					72.4857	3	41.4402	2	2	0.571701	12.69	10	3	1	Tb427.02.5060	0		6.38	44349.8	GTP binding protein, putative
135	Tb927.5.2080					221.69	12	23.9831	2	2	0.108183	39.1	25	12	0		1	Tb427.05.2080	9.41	52238.5	guanosine monophosphate reductase, putative
479	Tb927.3.3330					23.4415	2			1	0	23.4	5	2	1	Tb427.03.3330	0		6.6	15842.1	heat shock protein 20, putative
94	Tb927.11.2650					359.773	15	137.32	7	2	0.381684	26.83	50	16	1	Tb427tmp.02.0250	0		5.9	84200.7	heat shock protein 84, putative
257	Tb927.3.3580					132.407	6	53.2239	3	2	0.401973	13.32	17	7	1	Tb427.03.3580	0		5.96	87766.8	heat shock protein 90, putative,lipophosphoglycan biosynthetic protein, putative,glucose regulated protein 94, putative (LPG3)
93	Tb927.10.2010					281.092	14	42.7204	3	2	0.15198	43.95	36	15	0		0		9.2	51295.1	hexokinase (HK1)
78	Tb927.10.2020					325.26	15	59.9247	4	2	0.184236	44.16	40	16	0		0		9.2	51149	hexokinase (HK2)
87	Tb11.v5.0732					303.272	14	59.9247	4	2	0.197593	49.76	39	15	0		0		9.23	44814.6	hexokinase, putative
469	Tb927.3.3490					23.0177	3			1	0	19.93	6	3	1	Tb427.03.3490	0		9.64	30866.5	high mobility group protein, putative (TDP1)
632	Tb927.6.2060					15.1617	2			1	0	5.24	2	2	1	Tb427.06.2060	0		6.26	53345.5	histidyl-tRNA synthetase
358	Tb927.3.5340					126.924	3	85.2909	3	2	0.671982	20.31	20	4	1	Tb427.03.5340	0		4.9	42028	Hsc70-interacting protein (Hip), putative
477	Tb927.11.10240					16.1612	2	14.1307	2	2	0.874359	33.01	4	3	1	Tb427tmp.01.2000	0		6.76	22683.8	hslVU complex proteolytic subunit, putative,hslVU complex proteolytic subunit, threonine peptidase, Clan T(1), family T1B
624	Tb927.9.10790					15.6863	2			1	0	6.23	2	2	0		0		11.45	33139.5	hypothetical protein
529	Tb927.11.550					22.8634	2			1	0	9.29	2	2	1	Tb927.11.550	0		9.56	31292.3	hypothetical protein SCD6.10
380	Tb927.6.5070					74.8572	3			1	0	15.42	8	4	1	Tb427.06.5070	0		6.07	51821.2	hypothetical protein, conserved
539	Tb11.v5.0399					69.7507	2			1	0	2.85	5	2	2	Tb927.10.9650,Tb427.10.9650	0		5.23	121091	hypothetical protein, conserved
368	Tb927.3.1010					65.1054	5			1	0	13	7	5	0		0		5.6	64339.5	hypothetical protein, conserved
481	Tb927.9.11540					62.0227	3			1	0	8.22	6	3	1	Tb427tmp.211.2700	0		5.49	50786.7	hypothetical protein, conserved
498	Tb927.4.3060					59.8198	2			1	0	21.62	7	2	1	Tb427.04.3060	0		12	17732	hypothetical protein, conserved
507	Tb927.11.16510					42.111	2			1	0	11.64	4	2	1	Tb427tmp.01.8225	0		9.69	16326.9	hypothetical protein, conserved
591	Tb927.8.4210					27.5796	2			1	0	10.02	3	2	0		0		5.78	46138.9	hypothetical protein, conserved
449	Tb927.8.7040					26.6349	3			1	0	28.04	4	3	0		0		9.43	21365.1	hypothetical protein, conserved
489	Tb927.10.14490					21.5797	3			1	0	9.05	4	4	2	Tb427.10.14490,Tb11.v5.0420	0		8.25	46240.6	hypothetical protein, conserved
562	Tb927.3.3790					20.6688	2			1	0	9.09	4	2	4	Tb927.3.3770,Tb427.03.3790,Tb427.03.3770,Tb11.v5.0741	0		4.82	31661.7	hypothetical protein, conserved
558	Tb11.v5.0394					19.3347	2			1	0	2.61	3	3	1	Tb927.10.15750	0		5.74	183783	hypothetical protein, conserved
520	Tb927.10.10030					18.7575	2			1	0	29	2	2	1	Tb427.10.10030	0		5.46	11379.9	hypothetical protein, conserved
638	Tb927.10.13280					18.3693	2			1	0	0.88	2	2	0		0		6.45	286199	hypothetical protein, conserved
496	Tb927.11.2540					16.6404	2			1	0	13.47	4	3	0		0		6.56	33848.4	hypothetical protein, conserved
626	Tb927.10.15660					16.3034	2			1	0	4.62	2	2	0		0		9.45	85609.2	hypothetical protein, conserved
585	Tb927.8.5070					16.2806	2			1	0	18.4	3	2	1	Tb427.08.5070	0		10.44	14117.1	hypothetical protein, conserved
262	Tb927.10.15760					88.408	6	69.0123	5	2	0.780612	25.4	18	7	0		0		4.95	36411.7	hypothetical protein, conserved
480	Tb927.9.9100					65.3333	2	60.1671	2	2	0.920926	41.67	17	2	1	Tb427tmp.211.0775	0		5.19	9588.82	hypothetical protein, conserved
292	Tb927.7.7460					67.8933	4	55.411	3	2	0.816149	44.79	14	6	1	Tb427.07.7460	0		5.17	22358.4	hypothetical protein, conserved
309	Tb927.1.3310					64.4932	5	33.601	4	2	0.521001	26.98	11	6	0		0		6.94	28503.1	hypothetical protein, conserved
441	Tb927.10.2970					41.3704	2	33.0536	2	2	0.798967	21.74	8	3	1	Tb427.10.2970	0		7.99	13790.6	hypothetical protein, conserved
483	Tb927.11.1840					39.4776	2	29.7032	2	2	0.752406	14.79	7	3	1	Tb11.1380	0		5.84	45633.8	hypothetical protein, conserved
304	Tb927.11.6440					159.606	5	98.3937	5	2	0.616478	14.74	31	6	1	Tb427tmp.02.4300	0		6.94	48841.3	hypothetical protein, conserved
142	Tb927.3.2100					193.57	11	95.3688	5	2	0.492683	46.75	32	11	0		1	Tb927.3.2100	7.59	33968.2	hypothetical protein, conserved
264	Tb927.9.6920					137.975	7	46.1888	5	2	0.334762	28.18	20	7	1	Tb427tmp.160.5060	0		10.46	41390.2	hypothetical protein, conserved
145	Tb927.9.10100			14.4043	2	255.401	14	37.3664	3	3	0.146305	13.46	32	15	0		0		7.64	160654	hypothetical protein, conserved
322	Tb927.10.1470					73.2061	4			1	0	36.67	6	4	0		3	Tb927.10.1470,Tb927.10.1400,Tb427.10.1400	7.64	23386	hypoxanthine-guanine phosphoribosyltransferase
572	Tb927.10.1390					19.1412	2			1	0	10.68	2	2	0		0		9.5	26312.4	Hypoxanthine-guanine-xanthine phosphoribosyltransferase
281	Tb927.7.3440			21.6252	2	130.462	3	126.459	5	3	0.969314	28.05	25	5	0		3	Tb427.07.3440,Tb927.7.3450,Tb427.07.3450	4.8	27050.2	I/6 autoantigen
348	Tb927.8.6760					72.236	4	18.7383	2	2	0.259403	32.94	9	4	1	Tb427.08.6760	0		4.5	19350.6	IgE-dependent histamine-releasing factor, putative
467	Tb927.11.15370					66.29	3			1	0	4.1	7	3	0		0		4.64	117883	Importin subunit beta-4, putative
560	Tb927.6.4740					38.1359	2			1	0	3.02	6	2	1	Tb427.06.4740	0		5.34	106581	importin-alpha re-exporter protein, putative,cellular apoptosis susceptibility protein, putative
305	Tb927.10.16120					89.4674	6	33.6136	3	2	0.375708	21.25	19	6	1	Tb427.10.16120	0		9.05	48481.6	inosine-5'-monophosphate dehydrogenase,IMP dehydrogenase
210	Tb927.3.2960					155.067	7	124.953	5	2	0.805804	32.11	28	8	1	Tb427.03.2960	0		5.34	35848.4	inosine-adenosine-guanosine-nucleosidehydrolase,IAG-nucleoside hydrolase (IAGNH)
426	Tb927.7.4570					47.2194	3	29.4118	3	2	0.622874	15.97	8	3	2	Tb427.07.4570,Tb11.v5.0270	0		4.81	39390.9	inosine-guanine nucleoside hydrolase (IG-NH)
504	Tb927.8.3690					41.115	2			1	0	7.09	3	2	0		0		8.38	48565.5	isocitrate dehydrogenase [NADP], mitochondrial precursor, putative (IDH)
581	Tb927.11.900					36.5134	2			1	0	4.84	3	2	1	Tb427tmp.03.0230	0		8.47	46770.7	isocitrate dehydrogenase, putative (IDH)
619	Tb927.10.9190					39.9876	2			1	0	2.8	4	2	1	Tb427.10.9190	0		6.52	130604	isoleucyl-tRNA synthetase, putative (IleRS)
417	Tb927.8.2630					59.9824	4			1	0	9.07	7	4	1	Tb927.8.2630	0		9.2	85204.4	kinesin-C
428	Tb927.11.10760					44.7727	4			1	0	10.05	5	4	1	Tb927.11.10760	0		8.26	69869.1	kinesin-D
468	Tb927.9.10920					62.5579	3	29.6137	2	2	0.473381	3.59	10	3	0		0		9.12	118149	kinetoplastid kinetochore protein 3,protein kinase, putative (kkt3)
396	Tb927.11.4200					66.6876	4			1	0	12.84	7	4	1	Tb427tmp.02.1680	0		5.28	62273.1	lectin, putative,mannose-specific lectin, putative
537	Tb927.9.12170					32.5095	2			1	0	9.62	4	2	1	Tb427tmp.211.3240	0		8.68	32359	leucine-rich repeat protein (LRRP), putative
353	Tb927.11.3730					57.1361	5			1	0	8.66	6	5	0		0		6.24	121825	leucyl-tRNA synthetase, putative (LeuRS)
409	Tb927.9.9060					33.3516	3	48.1277	3	2	1.44304	28.42	8	3	0		0		9.18	21060	Lsm12 protein, putative
315	Tb927.10.2370					46.5646	4	38.544	2	2	0.827753	25.37	9	6	1	Tb927.10.2370	0		9.1	37671.7	Lupus La protein homolog, putative
599	Tb927.8.6390					21.5842	2			1	0	18.93	3	2	1	Tb427.08.6390	0		6.32	30092.4	lysophospholipase, putative,alpha/beta hydrolase, putative (TbLysoPLA)
319	Tb927.8.1600					72.5564	5			1	0	13.53	6	5	0		0		6.25	66786.5	lysyl-tRNA synthetase, putative
430	Tb927.11.5450					54.6767	3			1	0	11.03	5	3	1	Tb427tmp.02.3130	0		6.45	63119.5	malic enzyme
456	Tb927.11.5440					40.3195	3			1	0	7.98	4	3	0		0		6.18	61507.2	malic enzyme
307	Tb927.8.3060					90.6608	5			1	0	15.95	13	5	0		1	Tb927.8.3060	9.37	71454.7	metallo-peptidase, Clan MF, Family M17
274	Tb927.10.14790					77.7463	6			1	0	23.04	9	6	1	Tb427.10.14790	0		6.12	42690.1	metallo-peptidase, Clan MG, Family M24,aminopeptidase, putative
404	Tb927.10.1500					68.3514	4			1	0	8.67	7	4	0		0		5.89	86911.1	methionyl-tRNA synthetase, putative (MetRS)
419	Tb927.11.16200					62.0905	2	70.9325	3	2	1.1424	22.73	13	3	1	Tb427tmp.01.7880	0		8.99	14854	microtubule-associated protein,corset-associated protein 17 (CAP17)
306	Tb927.10.8030					80.8415	5	30.2027	2	2	0.373604	31.37	12	6	1	Tb427.10.8030	0		6.08	28834	Mitochondrial ATP synthase subunit 5
366	Tb927.11.6250					81.6147	4			1	0	26.39	7	4	0		0		9.25	27599.6	Mitochondrial ATP synthase subunit, putative
435	Tb927.2.3610					38.3266	3			1	0	22.22	4	3	1	Tb427.02.3610	0		9.39	16060.6	Mitochondrial ATP synthase subunit, putative
530	Tb927.10.520					33.3876	2			1	0	8.59	3	2	0		0		5.83	46781.7	Mitochondrial ATP synthase subunit, putative
379	Tb927.11.600					59.5586	2	53.6705	3	2	0.901138	46.23	11	3	1	Tb427tmp.03.0475	0		10.14	12080.9	Mitochondrial ATP synthase subunit, putative
378	Tb927.10.9830					75.8666	4	43.1972	2	2	0.569384	29.3	12	4	1	Tb427.10.9830	0		9.32	17193.7	Mitochondrial ATP synthase subunit, putative
365	Tb927.5.3090					49.7683	4	26.7031	2	2	0.536549	55.45	9	4	1	Tb427.05.3090	0		9.12	11655.3	Mitochondrial ATP synthase subunit, putative
234	Tb927.5.2930					155.075	6	65.5745	5	2	0.422858	26.22	23	8	1	Tb427.05.2930	0		9.18	43308.3	Mitochondrial ATP synthase subunit, putative
270	Tb927.11.5290					171.676	6	73.1092	4	2	0.425857	31.56	26	7	1	Tb427tmp.02.2960	0		9.55	29883.2	mitochondrial carrier protein (MCP9)
273	Tb927.9.9660					188.746	6	148.629	6	2	0.787458	20.23	44	7	1	Tb427tmp.211.1240	0		8.92	38295.7	Mitochondrial import receptor subunit ATOM40
522	Tb927.11.11460					45.611	2			1	0	4.98	8	2	1	Tb427tmp.01.3290	0		5.44	68999.3	Mitochondrial import receptor subunit ATOM69
174	Tb927.11.3980					226.762	9	53.1814	3	2	0.234525	28.76	27	9	0		0		7	57037.2	mitochondrial processing peptidase alpha subunit, putative,metallo-peptidase, Clan ME, Family M16
151	Tb927.5.1060					245.994	9	92.813	6	2	0.377298	32.11	34	11	1	Tb427.05.1060	0		6.47	54123	mitochondrial processing peptidase, beta subunit, putative,metallo-peptidase, Clan ME, Family M16
337	Tb927.11.1710					100.391	4	47.9177	2	2	0.477308	23.3	14	4	1	Tb427tmp.55.0009	0		9.69	23253.3	mitochondrial RNA binding protein 1,gBP21, MRP1 (GBP21)
436	Tb927.11.7900					57.6838	3			1	0	38.3	8	3	1	Tb427tmp.02.5770	0		9.99	15117.7	mitochondrial RNA binding protein 16 (RBP16)
377	Tb927.11.13280					99.2787	4			1	0	23.21	17	4	1	Tb427tmp.01.4860	0		9.55	25106.3	mitochondrial RNA binding protein 2 (GBP25)
424	Tb927.6.4670					57.8158	3			1	0	15.08	11	3	1	Tb427.06.4670	0		5.36	40686.3	MORN repeat-containing protein,CMRP,flagellar component (TbMORN1)
614	Tb927.4.1540					16.8757	2			1	0	6.5	2	2	0		0		8.61	55241	NAD dependent epimerase/dehydratase family, putative
389	Tb927.7.2700					80.1583	4			1	0	19.86	9	4	1	Tb427.07.2700	0		9.06	31856.6	NADH-cytochrome b5 reductase, putative (B5R)
514	Tb927.11.15550					39.9841	2			1	0	9.74	4	2	1	Tb427tmp.01.7190	0		8.68	33885.2	NADH-cytochrome b5 reductase, putative (B5R)
574	Tb927.9.6560					30.9044	2			1	0	5.35	3	2	1	Tb927.9.6560	0		5.56	76419.9	NAK family pseudokinase, putative
410	Tb927.11.9700					62.3807	3	64.2793	2	2	1.03044	26.73	13	3	0		0		9.77	11405.9	nascent polypeptide associated complex alpha subunit, putative
523	Tb927.9.8130					16.5572	2			1	0	23.94	4	2	3	Tb927.9.8100,Tb427tmp.211.0130,Tb427tmp.211.0120	0		4.63	20129.5	nascent polypeptide associated complex subunit, putative
194	Tb927.7.2980					175.267	7			1	0	46.32	14	8	2	Tb427.07.3020,Tb427.07.2980	1	Tb927.7.3020	7.63	21242.4	Nitroreductase family, putative
542	Tb927.11.6040					60.6039	2			1	0	4.04	6	2	1	Tb427tmp.02.3860	0		8.09	70825.5	Nodulin-like, putative
356	Tb927.10.1510					132.54	6	33.1468	2	2	0.25009	4	17	6	0		0		8.13	259128	NOT1 (NOT1)
510	Tb927.5.4020					31.1464	2			1	0	11.4	4	2	0		0		4.69	29347.7	nuclear lumen; ciliary plasm;cytoplasm (hypothetical protein)
369	Tb927.10.14700					65.8767	4	34.3644	3	2	0.521647	16.08	10	4	0		0		5.07	37700.9	nuclear lumen;nucleoplasm;cytoplasm (hypothetical protein, conserved)
214	Tb927.10.8170					159.947	10	40.9921	3	2	0.256286	12.91	21	11	0		0		6.31	144367	nuclear pore complex protein (NUP155), putative,nucleoporin, putative
429	Tb927.3.5370					56.2704	3			1	0	13.1	11	3	1	Tb427.03.5370	0		10.21	34254	nuclear pore;nuclear lumen;nucleus;kinetoplast (hypothetical protein, conserved)
521	Tb927.8.4280					20.8803	2			1	0	16.13	2	2	1	Tb927.8.4280	0		5.74	13906.7	nuclear transport factor 2, putative
350	Tb927.8.3750					112.521	5	33.3379	2	2	0.29628	15.32	16	5	0		0		8.91	54358.5	Nucleolar protein 56, putative (NOP56)
111	Tb927.9.5320					232.681	12	32.6446	3	2	0.140298	44.73	26	13	0		1	Tb427tmp.160.3820	9.26	46864.9	nucleolar RNA binding protein, putative
547	Tb927.8.760					23.1276	2	36.0529	3	2	1.55887	7.01	8	3	1	Tb427.08.760	0		4.01	35042.9	nucleolar RNA-binding protein (Nopp44/46)
438	Tb927.8.730					69.9078	3	49.5175	2	2	0.708326	15.02	14	3	0		1	Tb927.8.730	4.25	28447.2	nucleolar RNA-binding protein, putative
290	Tb927.7.6670					97.3393	8			1	0	4.42	11	9	0		0		6.3	332906	nucleoplasm;nucleus;cytoplasm (hypothetical protein, conserved)
575	Tb927.4.5200					30.7901	2			1	0	5.46	3	2	1	Tb427.04.5200	0		6.62	62476.2	nucleoporin (NUP54/57), putative (TbNup62)
628	Tb927.7.2300					43.6652	2			1	0	1.75	7	2	0		0		5.53	132361	Nucleoporin (TbNup132)
351	Tb927.11.11080					125.524	6	15.1933	2	2	0.121039	6.05	16	6	0		0		8.83	149234	Nucleoporin (TbNup149)
340	Tb927.4.2880					97.3635	6			1	0	4.49	10	6	0		0		6.16	225593	Nucleoporin (TbNup225)
157	Tb927.4.4310					234.942	11	61.9541	4	2	0.2637	28.57	30	11	1	Tb427.04.4310	0		7.21	64234.6	Nucleoporin (TbNup64)
268	Tb927.3.3180					146.719	8	99.3759	4	2	0.677323	11.49	31	8	0		1	Tb11.v5.0584	6.64	98144.6	Nucleoporin (TbNup98)
362	Tb927.10.7060					82.4764	5			1	0	10.31	9	5	0		0		6.32	96511.7	nucleoporin interacting component (NUP93), putative
565	Tb927.11.15990					24.7457	2			1	0	4	2	2	0		0		6.24	108578	Nucleoporin NUP109
450	Tb927.10.8910					33.6353	3			1	0	3.43	4	4	1	Tb427.10.8910	0		5.57	181539	nucleoporin, putative (Nup181)
69	Tb927.11.980			15.5068	2	507.111	21	151.474	9	3	0.298699	19.96	69	21	0		0		7.93	158381	Nucleoporin,serine peptidase, Clan SP, family S59, putative (TbNup158)
434	Tb927.3.4880					42.1846	2			1	0	26.92	4	2	1	Tb427.03.4880	0		5.08	20827.9	nucleosome assembly protein (NAP), putative
349	Tb927.9.5730					84.0767	4	91.0101	4	2	1.08247	12.09	23	5	1	Tb427tmp.160.4240	0		4.58	47584.9	nucleosome assembly protein-like protein
432	Tb927.10.11600					40.7093	3			1	0	6.01	10	3	0		0		10.52	66002.4	nucleus; (hypothetical protein, conserved)
618	Tb927.6.1470					13.7979	2			1	0	14.35	2	2	0		0		11.8	27363.7	nucleus; hypothetical protein, conserved
334	Tb11.v5.0827					167.211	4	58.5277	2	2	0.350024	10.06	22	4	1	Tb927.2.4230	0		4.89	75242.6	NUP-1 protein, putative
478	Tb927.11.12850					61.6573	3			1	0	6.15	9	3	1	Tb427tmp.52.0003	0		6	80572.7	oligopeptidase b,serine peptidase, clan SC, family S9A-like protein (OPB)
336	Tb927.5.3810					54.3872	4	66.2432	3	2	1.21799	12.66	12	5	0		0		9.3	49956	orotidine-5-phosphate decarboxylase/orotate phosphoribosyltransferase, putative,OMPDCase-OPRTase, putative
318	Tb927.6.2420					104.84	4	70.0876	3	2	0.668519	29.07	17	4	1	Tb427.06.2420	0		4.79	25349.3	p22 protein precursor
555	Tb927.8.4540					29.5768	3			1	0	6.55	4	3	0		0		5.74	59599.3	PAB1-binding protein , putative (PBP1)
405	Tb927.5.4480					56.1675	5			1	0	11.57	11	5	1	Tb05.5K5.130	0		5.23	68314	paraflagellar rod component par4, putative
427	Tb927.8.6660					52.8373	3			1	0	8.4	4	3	1	Tb427.08.6660	0		5.46	69055.7	paraflagellar rod component, putative (PFC1)
557	Tb927.10.9570					25.8521	3			1	0	3.79	3	3	0		0		5.1	118667	paraflagellar rod component, putative (PFC14)
166	Tb927.10.11300					237.752	9	49.9727	3	2	0.210189	72.22	28	9	1	Tb427.10.11300	0		5.78	14328.3	paraflagellar rod component, putative (PFC16)
254	Tb927.6.4140			47.6196	2	168.085	6	75.4656	4	3	0.448972	53.91	28	6	1	Tb427.06.4140	0		6.41	13008.8	paraflagellar rod component, putative (PFC4)
517	Tb927.3.3750					28.9759	2			1	0	19.32	3	2	1	Tb427.03.3750	0		5.67	19859.4	paraflagellar rod component, putative (PFC7)
566	Tb927.9.9780					20.6134	2			1	0	8.47	7	2	1	Tb427tmp.211.1350	0		6.13	38095.2	peptidyl-prolyl cis-trans isomerase (cyclophilin- 40), putative,cyclophilin-40, putative
335	Tb927.2.1680					110.47	3	42.917	3	2	0.388493	40.31	15	4	3	Tb427.02.1560,Tb927.2.1680,Tb927.2.1560	0		9.34	21134.9	peptidyl-prolyl cis-trans isomerase, putative
439	Tb927.11.2360					49.4077	3			1	0	8.01	4	3	0		0		5.59	70311.5	phenylalanyl-tRNA synthetase (beta subunit), putative
528	Tb927.8.980					53.1037	2			1	0	4.15	5	2	0		0		5.95	64950.8	phosphoacetylglucosamine mutase, putative,acetylglucosaminephosphomutase, putative,N-acetylglucosamine-phosphate mutase, putative
201	Tb927.1.710			15.1519	2	130.219	9	48.2392	5	3	0.370446	34.52	24	10	0		2	Tb927.1.700,Tb927.1.720	7.61	45247.3	phosphoglycerate kinase (PGKB)
546	Tb927.10.9430					23.4131	2			1	0	6.63	2	2	0		0		7.11	40531.8	phosphoribosylpyrophosphate synthetase, putative
577	Tb927.11.3030					31.508	2			1	0	7.87	4	2	0		0		7.51	39402.5	phosphoribosylpyrophosphate synthetase, putative (PRS)
442	Tb927.9.9290					61.1632	3			1	0	10.6	7	3	0		0		8.96	63029.3	Polyadenylate-binding protein 1 (Poly(A)-binding protein 1) (PABP 1) (PABP1)
474	Tb11.v5.0537					64.0291	3			1	0	7.87	12	3	2	Tb927.11.9920,Tb11.01.1680.v5	0		8.76	70128.8	polyubiquitin, putative
601	Tb927.5.1460					17.158	2			1	0	8.59	2	2	0		0		6.93	36762.3	Possible lysine decarboxylase, putative
230	Tb927.8.2030					132.493	8	62.0865	4	2	0.468602	30.64	19	8	1	Tb427.08.2030	0		5.45	48238.6	Posterior and Ventral Edge protein 1
549	Tb927.6.2340					59.7867	2	50.0579	2	2	0.837276	17.27	13	2	3	Tb927.6.2280,Tb427.06.2340,Tb427.06.2280	0		9.06	16281.7	prefoldin subunit, putative
390	Tb927.7.570					45.0084	4			1	0	34.52	6	4	1	Tb927.7.570	0		6.22	22753.8	prefoldin, putative
453	Tb927.11.13180					77.5777	3			1	0	7.86	9	3	0		1	Tb927.11.13180	5.45	61267	Present in the outer mitochondrial membrane proteome 10
399	Tb927.3.3130					55.8493	3	44.4441	3	2	0.795786	4.75	9	4	0		1	Tb927.3.3130	4.79	177984	Present in the outer mitochondrial membrane proteome 24
235	Tb927.8.4810					121.228	7			1	0	33.57	12	7	1	Tb927.8.4810	0		9.08	31429.5	prohibitin 1
459	Tb927.10.4310					56.0056	3			1	0	12.88	7	3	2	Tb427.10.4310,Tb10.v4.0045	0		8.9	32215.1	prohibitin 2, putative (PHB2)
271	Tb927.9.5190					126.681	7	26.3433	3	2	0.20795	29.79	16	7	1	Tb427tmp.160.3710	0		4.92	32314.7	proliferative cell nuclear antigen (PCNA), putative
291	Tb927.10.8020					114.491	6	23.4757	3	2	0.205045	15.04	13	6	0		0		5.86	77625.5	prolyl oligopeptidase, putative,serine peptidase clan SC, family S9A, putative (POP)
341	Tb11.v5.0761					84.9496	4			1	0	29	13	4	2	Tb927.10.3710,Tb427.10.3710	0		6.1	25271.8	proteasome activator protein pa26, putative
332	Tb927.10.290					66.2258	4			1	0	30.3	6	4	1	Tb427.10.290	0		6.22	25354.7	proteasome alpha 2 subunit, putative
445	Tb927.11.7020					53.0727	2	41.091	2	2	0.774238	19.03	8	3	1	Tb427tmp.02.4870	0		6.98	27865.5	proteasome alpha 7 subunit, putative (PSA4)
533	Tb927.8.570					21.4826	2			1	0	12.08	2	2	1	Tb427.08.570	0		4.62	35777.9	proteasome regulatory non-ATP-ase subunit 10
465	Tb927.10.6030					29.3073	2			1	0	13.16	5	2	1	Tb11.v5.0196	0		5.4	29305	proteasome subunit alpha type-1, putative
287	Tb927.10.230					100.62	5	37.2379	3	2	0.370085	30.08	14	6	0		0		4.97	27176.6	proteasome subunit alpha type-5, putative,20S proteasome subunit alpha 5, putative
298	Tb927.7.1300					121.278	5	58.7905	4	2	0.48476	20.16	21	6	1	Tb427.07.1300	0		8.66	41939.8	protein disulfide isomerase, putative
598	Tb927.10.8230					19.1912	2			1	0	5.63	5	2	2	Tb427.10.8230,Tb11.v5.0668	0		5.35	55580.1	protein disulfide isomerase,bloodstream- specific protein 2 precursor
422	Tb927.5.1660					76.6296	3	36.0204	2	2	0.470059	8.94	14	3	0		0		5.86	46850.1	protein phosphatase 2C, putative
314	Tb927.11.760					96.1257	5	14.1116	2	2	0.146804	22.55	12	6	0		1	Tb927.11.760	4.82	45640.2	protein phosphatase 2C, putative
609	Tb927.10.9080					38.4344	2			1	0	3.59	7	2	0		0		6.06	70029.3	pteridine transporter, putative
311	Tb927.10.11760					78.4097	6			1	0	12.34	8	6	0		0		5.97	93063.5	pumilio/PUF RNA binding protein 6 (PUF6)
569	Tb927.8.5640					32.6717	2			1	0	8.71	7	2	0		0		8.88	37055.8	putative succinate dehydrogenase subunit
148	Tb927.6.2740					188.727	10	48.0238	3	2	0.254461	36	21	10	0		0		6.37	33332.1	pyridoxal kinase (pdxK)
355	Tb927.10.12700					54.6661	5	48.3976	3	2	0.885331	20.9	12	5	1	Tb427.10.12700	0		7.98	42511.8	pyruvate dehydrogenase E1 alpha subunit, putative
190	Tb927.3.1790					196.256	10			1	0	35.63	22	10	0		0		5.61	37566.1	pyruvate dehydrogenase E1 beta subunit, putative
207	Tb927.10.14140					181.853	5	83.0826	5	2	0.456868	28.06	24	8	1	Tb427.10.14140	1	Tb11.v5.0605	8.26	54423.6	pyruvate kinase 1 (PYK1)
508	Tb927.3.4680					39.3628	2			1	0	9.21	4	2	1	Tb427.03.4680	0		6.05	49396.9	RAB GDP dissociation inhibitor alpha, putative
568	Tb927.8.890					18.0256	2			1	0	15.87	3	2	1	Tb427.08.890	0		6.73	22714.7	Ras-related protein Rab1A (Rab1A)
386	Tb927.5.1700					51.1258	4			1	0	25.88	5	4	0		0		7.02	27593	replication Factor A 28 kDa subunit, putative
256	Tb11.v5.0326					139.282	6			1	0	35.1	13	6	0		0		8.21	34883.9	retrotransposon hot spot (RHS) protein, putative
284	Tb11.v5.0670					124.572	5			1	0	32.09	11	5	0		0		5.46	34014.6	retrotransposon hot spot (RHS) protein, putative
344	Tb11.v5.0325					109.834	5			1	0	19.08	14	5	0		0		8.28	36986.1	retrotransposon hot spot (RHS) protein, putative
191	Tb11.v5.0713			28.3784	2	172.07	10	77.1843	4	3	0.448564	15.99	30	11	0		0		6.55	78343.3	retrotransposon hot spot (RHS) protein, putative
407	Tb11.1810b					61.659	3	19.4503	2	2	0.315449	18.9	8	3	4	Tb11.1810,Tb927.1.220,Tb927.1.180,Tb927.2.370	0		8.15	29007.1	retrotransposon hot spot protein (RHS, pseudogene), putative
267	Tb927.2.820					143.078	6			1	0	18.03	15	6	0		0		8.65	60527.9	retrotransposon hot spot protein (RHS, pseudogene), putative,retrotransposon hot spot protein 1 (RHS1), interrupted
212	Tb927.4.110					125.731	8			1	0	33.7	17	9	0		1	Tb09.v4.0013	5.75	40669.3	retrotransposon hot spot protein (RHS, pseudogene), putative,retrotransposon hot spot protein 1 (RHS1), interrupted
239	Tb927.2.830			35.3214	2	140.369	6	58.3222	3	3	0.415491	21.59	28	8	0		1	Tb11.v5.0624	9.24	40505	retrotransposon hot spot protein (RHS, pseudogene), putative,retrotransposon hot spot protein 1 (RHS1), interrupted
397	Tb927.2.1180					97.8127	5	113.186	3	2	1.15717	5.7	24	5	0		0		7.7	67838.4	retrotransposon hot spot protein 3 (RHS3), putative
433	Tb927.2.510					84.9132	4	63.0267	3	2	0.742249	5.02	17	4	0		0		7.25	95163.7	retrotransposon hot spot protein 4 (RHS4), putative
372	N19B2.135					65.9869	5	56.9865	3	2	0.863602	10.06	15	5	0		0		5.68	96407.9	retrotransposon hot spot protein 4 (RHS4), putative
471	N19B2.040					52.3153	2	13.2755	2	2	0.253759	6.77	10	4	0		0		6.37	66673.1	retrotransposon hot spot protein 4 (RHS4), putative
323	Tb927.2.560					113.907	6	80.4382	4	2	0.706173	8.05	20	6	0		0		6.01	95912.2	retrotransposon hot spot protein 4 (RHS4), putative
186	Tb927.2.1210			19.9103	2	192.448	10	72.2462	5	3	0.375406	16.41	30	11	0		0		6.12	95199.5	retrotransposon hot spot protein 4 (RHS4), putative
493	Tb11.v5.0442					68.412	3			1	0	7.91	11	3	1	Tb11.1800	0		6.12	45795.4	retrotransposon hot spot protein, RHS3, putative
252	Tb927.5.295b					171.645	8			1	0	14.96	20	8	1	Tb11.v5.0214	0		8.72	95127.9	retrotransposon hotspot (RHS) protein 1
224	Tb927.5.1710					156.57	7	54.0715	2	2	0.345351	60.11	21	7	0		0		6.81	21226.3	ribonucleoprotein p18, mitochondrial precursor, putative
206	Tb927.4.1860			38.3143	2	253.783	8	89.2593	5	3	0.351715	49.1	38	8	1	Tb427.04.1860	0		10.78	18846.3	ribosomal protein S19, putative
578	Tb927.10.2240					28.5529	2			1	0	6.97	4	2	0		0		8.79	66352.4	RNA binding protein
63	Tb927.4.5020					509.867	23	164.247	9	2	0.322136	20.79	65	24	0		2	Tb927.8.7400,Tb11.v5.0504	8.23	196719	RNA polymerase IIA largest subunit (RPB1)
333	Tb927.9.8740					81.0222	4	36.9176	2	2	0.455648	19.27	14	5	1	Tb427tmp.211.0560	0		9.43	36984.8	RNA-binding protein (DRBD3)
600	Tb927.10.13720					26.4819	2	44.9176	2	2	1.69617	5.04	8	2	0		0		4.98	40678	RNA-binding protein 29, putative (RBP29)
308	Tb927.6.4440					94.2361	4	28.2681	2	2	0.299971	22.73	13	5	1	Tb427.06.4440	0		5.62	37718.5	RNA-binding protein 42 (RNA-binding motif protein 42) (RBP42)
548	Tb927.9.13990					41.2169	2	40.3496	2	2	0.978958	10.16	12	2	0		0		8.55	34618.5	RNA-binding protein, putative (DRBD2)
524	Tb927.4.1930					36.9	2			1	0	18.01	7	2	0		0		5.87	31293.2	RNA-binding protein, putative (EIF3D)
253	Tb927.2.4710					165.503	6	137.677	6	2	0.831869	20.63	31	7	1	Tb427.02.4710	0		9.61	49983.6	RNA-binding protein, putative (TRRM1)
402	Tb927.11.500					52.2215	3			1	0	21.92	5	3	0		1	Tb427tmp.03.0620	9.58	24295.2	RNA-binding protein, UBP1 (UBP1)
394	Tb927.11.510					36.4799	3			1	0	27.43	4	3	1	Tb427tmp.03.0580	1	Tb427tmp.03.0620	9.71	19559.2	RNA-binding protein, UBP2 (UBP2)
532	Tb927.4.1270					40.8645	2			1	0	8.28	4	2	1	Tb427.04.1270	0		5.81	49905.3	ruvB-like DNA helicase, putative
400	Tb927.11.1890					49.1093	2	45.5892	3	2	0.928323	16.56	10	4	1	Tb427tmp.42.0004	0		5.9	36025.2	Serine-threonine kinase receptor-associated protein, putative
473	Tb927.11.7170					43.2678	3	59.2522	2	2	1.36943	9.19	12	3	1	Tb427tmp.02.5020	0		5.83	53857.3	seryl-tRNA synthetase
370	Tb927.5.1210			32.5792	2	82.1297	4	42.2212	2	3	0.51408	16.72	15	4	0		0		9.62	33876.4	short-chain dehydrogenase, putative
354	Tb927.6.4000					84.4789	5	32.8693	2	2	0.389082	14.66	12	5	0		0		5.22	45966.6	small glutamine-rich tetratricopeptide repeat protein, putative,small glutamine-rich tetratricopeptide repeat protein, putative (SGT)
573	Tb927.9.11000					16.686	2			1	0	20.86	2	2	0		0		5.1	14819.5	small GTPase, putative,GTP-binding protein, putative (RAB7)
491	Tb927.1.2260					49.0419	2			1	0	20.16	7	2	1	Tb927.1.2260	0		9.24	14029.9	small myristoylated protein 1-2
321	Tb927.9.7770					106.295	5	44.1356	2	2	0.415217	26.51	14	5	0		0		5.11	32926.5	spermidine synthase,SPDSYN (SpSyn)
440	Tb927.5.2940					67.8324	2	44.3716	3	2	0.654136	9.64	10	3	1	Tb427.05.2940	0		6.06	62327.8	stress-induced protein sti1, putative
506	Tb927.10.4450					54.5458	2			1	0	9.34	8	2	3	Tb427.10.4450,Tb11.v5.0757,Tb10.v4.0035	0		8.62	28425	stress-inducible protein STI1-like, putative
551	Tb927.3.3460					36.7248	2			1	0	8.7	4	2	1	Tb427.03.3460	0		6.72	53228.8	succinate dehydrogenase flavoprotein subunit, putative
458	Tb927.8.6580					73.3331	3			1	0	6.08	11	3	1	Tb427.08.6580	0		6.52	66880.9	succinate dehydrogenase flavoprotein, putative
602	Tb927.9.5960					29.4939	2			1	0	11.17	6	2	1	Tb427tmp.160.4380	0		9.51	21280.8	succinate dehydrogenase, putative
225	Tb927.11.2690					197.575	7	72.2666	5	2	0.365768	21.1	24	7	0		1	Tb927.11.2690	7.07	53093.9	Succinyl-CoA:3-ketoacid coenzyme A transferase, mitochondrial
196	Tb927.11.16760					151.575	10			1	0	26.14	19	10	1	Tb427tmp.01.8510	0		5.28	54623.9	T-complex protein 1, alpha subunit, putative (TCP-1-alpha)
72	Tb927.10.1060					368.822	19	108.52	7	2	0.294233	46.83	50	19	0		0		7	58361.9	T-complex protein 1, delta subunit, putative (TCP-1-delta)
152	Tb927.10.8190					216.717	10	95.3907	5	2	0.440163	29.42	30	11	1	Tb427.10.8190	0		5.38	58081.3	T-complex protein 1, theta subunit, putative,CCT-theta, putative (TCP-1-theta)
76	Tb927.11.3240					337.219	16	85.4847	5	2	0.253499	42.1	42	16	1	Tb427tmp.02.0750	0		8.37	59579.6	T-complex protein 1, zeta subunit, putative (TCP-1-zeta)
275	Tb927.10.5810					54.5522	5	22.6824	3	2	0.415791	24.48	8	7	1	Tb427.10.5810	0		5.66	48257.8	The ARF-like 2 binding protein BART, putative
240	Tb927.7.190					174.887	8	34.7462	3	2	0.198678	17.52	21	8	1	Tb927.7.190	0		5.65	77444	thimet oligopeptidase, putative
352	Tb927.7.4520					78.2742	4			1	0	26.37	9	4	2	Tb427.07.4520,Tb11.v5.0265	0		4.69	22315.3	Thioredoxin-like, putative
592	Tb927.7.4390					21.3814	2			1	0	4.74	2	2	1	Tb427.07.4390	0		6.19	73874.3	threonine synthase, putative
398	Tb927.5.1090					52.6851	5			1	0	8.39	6	5	0		0		6.5	90983.9	threonyl-tRNA synthetase, putative
531	Tb927.8.5600					49.0554	2	25.0675	2	2	0.511005	7.23	7	2	0		0		5.87	36627	transaldolase, putative
505	Tb927.2.3780					29.221	2			1	0	7.08	4	3	0		0		6.44	94473.2	translation initiation factor IF-2, putative
606	Tb927.5.2570					19.0142	2			1	0	5.32	2	2	0		0		9.03	79811.4	translation initiation factor, putative (EIF3B)
324	Tb927.8.6750					121.962	4	64.1725	2	2	0.526168	45.88	22	4	1	Tb427.08.6750	0		4.49	19265.5	translationally controlled tumor protein (TCTP), putative
431	Tb927.9.4310					26.3706	3			1	0	13.46	4	4	1	Tb427tmp.160.2910	0		9.54	35625.7	tricarboxylate carrier, putative
518	Tb927.3.3670					42.6813	2	19.102	2	2	0.44755	5.3	6	2	0		0		9.54	66926.4	Triple RNA binding domain protein 3 (TRRM3)
470	Tb927.9.11220					30.3	2			1	0	9.55	4	2	1	Tb427tmp.211.2530	0		8.27	41551.5	tRNA import complex component, putative
388	Tb927.7.1120					40.773	3	32.2511	2	2	0.790991	39.16	9	4	1	Tb427.07.1120	2	Tb927.7.1140,Tb427.07.1140	6.31	18588.3	trypanothione/tryparedoxin dependent peroxidase 1, cytosolic,glutathione peroxidase-like protein 1 (TDPX1)
448	Tb927.7.1130					33.6291	3			1	0	34.91	5	3	1	Tb427.07.1130	0		8.64	18873.7	trypanothione/tryparedoxin dependent peroxidase 2,glutathione peroxidase-like 2 (TDPX2)
536	Tb927.3.3560					35.4642	3			1	0	4.81	4	3	1	Tb427.03.3560	0		5.79	69088	U-box domain containing protein, putative
421	Tb927.8.2640					50.2875	4			1	0	7.39	5	4	1	Tb427.08.2640	0		5.74	116407	ubiquitin-activating enzyme E1, putative (UBA1)
492	Tb927.11.3310					48.0544	2			1	0	29.71	5	2	0		0		6.9	15653.9	ubiquitin-conjugating enzyme, putative,ubiquitin-conjugating enzyme-like protein, putative
272	Tb927.10.5030			43.5995	2	197.208	5	76.1771	4	3	0.386278	30.46	30	5	2	Tb427.10.5030,Tb927.7.3680	0		9.63	16705.6	ubiquitin/ribosomal protein S27a, putative
597	Tb927.8.7980					67.3627	2			1	0	2.91	11	2	2	Tb927.4.4380,Tb427.04.4380	0		5.56	86003.9	vacuolar-type proton translocating pyrophosphatase 1 (TVP1)
347	Tb927.6.4480					70.2859	5			1	0	7.08	8	5	0		0		6.24	110923	valyl-tRNA synthetase, putative (ValRS)
376	Tb927.4.1680					75.7854	4			1	0	17.48	7	4	0		0		5.96	51675.6	ZFP family member, putative (ZC3H10)
446	Tb927.10.14950					49.0983	3	33.5148	2	2	0.682606	10.65	9	3	0		1	Tb927.10.14950	7.97	46176.2	Zinc finger CCCH domain-containing protein 40
512	Tb927.11.14950					37.0692	2	26.0129	2	2	0.701741	21.58	7	2	1	Tb427tmp.01.6590	0		9.12	15767.6	zinc finger protein 2 (ZFP2)
525	Tb927.7.2680					31.4076	2	15.8399	2	2	0.504333	4.38	5	3	0		1	Tb927.7.2680	6.8	76139.9	zinc finger protein family member, putative
501	Tb927.7.2670					42.8067	2			1	0	6.72	5	2	1	Tb427.07.2670	0		7.45	49686.6	zinc finger protein family member, putative (ZC3H21)
615	Tb927.9.9450					28.1266	2			1	0	3.5	6	2	0		0		7.62	114747	zinc finger protein family member, putative (ZC3H28)
173	Tb927.11.1980			14.5831	2	167.497	10	92.5463	5	3	0.552524	29.79	30	11	1	Tb427tmp.46.0009	0		8.89	58460.1	zinc finger protein family member, putative (ZC3H41)
485	Tb927.11.16550					22.512	2			1	0	8.64	3	3	1	Tb927.11.16550	0		8.71	56297.9	Zinc finger protein, C3H1 type-like
359	Tb927.3.3740					64.6234	3			1	0	12.08	7	4	1	Tb427.03.3740	0		9.06	69177	Zinc-finger double-stranded RNA-binding, putative

## Sheet: rep3
re		Control + DMSO		Control + Act D		RPB1 + DMSO		RPB1 + ACT D			FC
Rank	AC	PMSS	nb pept	PMSS	nb pept	PMSS	nb pept	PMSS	nb pept	count	Act/DMSO	total % Coverage	total #PSMs	total #Peptides	#Ambiguous Prots	Ambiguous Prots	#Sub-Prots	Sub-Prots	Protein PI	Protein Mass (Da)	Description
269	Tb927.7.1340			139.695	4	44.8754	4	19.964	2	3	0.444877	50	23	4	1	Tb927.7.1320	0		9.16	10670.4	10 kDa heat shock protein, putative
507	Tb927.11.9980					21.3519	3			1	0	5.07	4	3	0		0		6.36	112952	2-oxoglutarate dehydrogenase E1 component, putative
110	Tb927.11.11680			185.029	11	106.025	8	70.3612	8	3	0.66363	36.03	50	11	0		0		8.57	41143.5	2-oxoglutarate dehydrogenase E2 component, putative
451	Tb927.10.660					15.9858	2			1	0	13.22	3	3	1	Tb11.v5.0500.1-p1	0		5.93	46369.6	2-oxoisovalerate dehydrogenase alpha subunit, putative
26	Tb927.11.10960					277.826	22	92.0572	7	2	0.331349	48.77	42	20	0		0		6.05	71772.8	2OG-Fe(II) oxygenase superfamily, putative
71	Tb927.8.2540			104.169	11	56.9731	6	53.0911	7	3	0.931863	50.23	24	12	0		0		8.13	46244.7	3-ketoacyl-CoA thiolase, putative
126	Tb927.10.8430			230.915	11	59.1124	5	20.4714	2	3	0.346312	71.13	41	9	0		0		5.04	16061.5	40S ribosomal protein S12, putative
307	Tb927.6.4980			92.1844	4	29.3933	2			2	0	31.94	16	4	3	Tb927.11.7705,Tb11.0390,Tb11.0290	0		10.06	15512.9	40S ribosomal protein S14
263	Tb927.7.1050			128.167	5	28.6301	2			2	0	34.9	23	5	1	Tb927.7.1040	0		10.39	16997.9	40S ribosomal protein S16, putative
116	Tb927.9.6070			301.696	13	51.1695	3	14.379	2	3	0.281008	49.07	47	10	1	Tb927.10.11540	0		9.93	24216.3	40S ribosomal protein S3, putative
76	Tb927.10.3940			221.172	14	13.9128	2			2	0	50	31	14	2	Tb927.10.3930,Tb11.v5.0501.1-p1	0		10.15	29422.2	40S ribosomal protein S3A, putative
90	Tb927.11.10910			235.811	11	45.8266	4			2	0	54.92	35	10	1	Tb927.11.10790	0		7.06	27609.7	40S ribosomal protein SA, putative
287	Tb927.10.560			115.613	5	22.1352	2			2	0	38.51	20	5	0		1	Tb927.1.3180	10.87	20087.3	40S ribosomal proteins S11, putative
43	Tb927.11.2060			399.06	20	73.5536	7	57.2509	5	3	0.778356	66.67	59	15	1	Tb927.11.2050	0		5.21	34627.3	60S acidic ribosomal protein P0, putative
512	Tb927.9.7620			67.7697	2	16.2522	2			2	0	11.34	9	2	1	Tb927.9.7590	0		10.35	22369.2	60S ribosomal protein L11, putative
215	Tb927.9.11410			106.241	6	36.582	4	12.7073	2	3	0.347365	44.6	20	6	1	Tb927.9.11380	0		10.39	14962.6	60S ribosomal protein L23, putative
224	Tb927.7.1780			95.0264	5	22.8412	2			2	0	35.74	14	5	0		0		6.96	25973	Adenine phosphoribosyltransferase, putative
221	Tb927.6.3650			135.174	5	13.6383	2			2	0	39.89	18	5	0		0		7	20071.7	ADP-ribosylation factor, putative
139	Tb927.4.2040			185.612	9	27.7664	2			2	0	41.05	29	9	0		1	Tb927.4.2030	9.62	20808.3	ALBA-Domain Protein
105	Tb927.10.10330					105.875	9	105.393	10	2	0.995448	28.55	25	11	0		0		7.85	62877.4	Anaphase-promoting complex, cyclosome, subunit 3/TPR repeat, putative
69	Tb927.3.1380			173.708	13	107.293	10	99.9509	9	3	0.931566	41.43	42	12	0		0		5.35	55776.1	ATP synthase subunit beta, mitochondrial
218	Tb927.6.4990			124.929	5	11.9993	2			2	0	42.86	17	5	0		0		5.59	20146.9	ATP synthase, epsilon chain, putative
390	Tb927.10.7700					25.0926	3			1	0	9.13	4	4	0		0		8.24	75051.7	ATP-binding cassette protein subfamily G
53	Tb927.3.3270					174.784	15	186.979	14	2	1.06977	40.25	47	16	0		0		9.49	53517.4	ATP-dependent 6-phosphofructokinase, glycosomal
474	Tb927.9.12510					12.8187	2			1	0	5.31	5	3	0		0		8.62	82740.9	ATP-dependent DEAD/H RNA helicase, putative
395	Tb927.8.1510					29.4988	4			1	0	10.72	4	4	0		0		9.45	62439.7	ATP-dependent RNA helicase DBP2B, putative
67	Tb927.10.14550					159.291	13	140.8	12	2	0.883913	30.91	35	14	0		0		9.22	66588.8	ATP-dependent RNA helicase HEL67
429	Tb927.8.3280					13.1272	2	16.4226	2	2	1.25104	15.53	4	3	0		0		6.27	40253	Beta-lactamase superfamily domain containing protein, putative
325	Tb927.4.410			52.5821	4	32.383	3			2	0	17.41	11	4	0		0		8.66	35320.9	CAF 40
386	Tb927.8.1960			14.2119	2	15.2814	2	21.5454	3	3	1.40991	11.98	7	4	0		0		6.5	48425.9	CCR4-NOT transcription complex subunit 11
125	Tb927.6.2150					59.7069	7	65.2347	9	2	1.09258	27.97	17	12	0		0		6.58	61277.2	cell division cycle protein 16 homolog, putative
352	Tb927.9.8410			30.7754	4	17.9889	2	15.2928	2	3	0.850125	14.13	8	4	0		0		9.49	49367	chaperone protein DnaJ, putative
20	Tb927.10.6510			434.262	26	49.9877	5	48.3718	5	3	0.967676	51.6	57	21	1	Tb927.10.6400	0		5.38	59503.3	chaperonin HSP60, mitochondrial precursor
32	Tb927.4.2080			16.1694	2	311.296	20	270.472	23	3	0.868861	32.56	76	23	0		0		5.73	104883	Coiled-coil and C2 domain-containing protein
59	Tb927.1.4100			137.183	11	156.446	10	191.006	12	3	1.22091	49.29	60	14	0		0		5.61	40534.1	cytochrome oxidase subunit IV
185	Tb927.9.3170			82.1736	6	124.433	6	135.074	7	3	1.08551	36.22	42	6	0		0		6.07	22229.5	cytochrome oxidase subunit V
551	Tb927.10.280					20.2995	2	28.0614	2	2	1.38237	12.66	7	2	0		0		6.37	19153.8	cytochrome oxidase subunit VI
468	Tb927.3.1410					41.1049	2	61.6406	2	2	1.49959	17.58	15	2	0		0		9.54	19264	cytochrome oxidase subunit VII
539	Tb927.4.4620					38.9801	3	32.7904	2	2	0.841209	16.56	11	2	0		0		9.54	18728.7	cytochrome oxidase subunit VIII
363	Tb927.7.3550					22.2087	3	23.6396	3	2	1.06443	6.37	7	5	0		0		5.57	138165	cytoskeleton associated protein, putative
80	Tb927.10.3990			131.037	12	22.5336	2			2	0	38.92	18	13	0		0		7.67	46468.4	DHH1
413	Tb927.5.4330					19.6757	3	18.9046	3	2	0.960813	11.85	6	4	0		0		6.12	47651.4	dihydrolipoamide branched chain transacylase, putative
418	Tb927.11.7280					34.0492	3			1	0	32.33	6	3	1	Tb11.v5.0255.1-p1	0		5.17	15426.4	DNA-direcetd RNA polymerase II, subunit 9, putative
61	Tb927.4.3810					180.893	17	139.467	15	2	0.770988	21.6	43	18	0		0		8	134592	DNA-directed RNA polymerase II subunit 2, putative
63	Tb927.3.5500					136.281	13	115.443	11	2	0.847099	52.82	31	13	0		0		6.2	37771.6	DNA-directed RNA polymerase II subunit 3, putative
276	Tb927.11.2200					55.7479	3	63.5292	4	2	1.13958	46.97	16	5	0		0		5.83	14798.8	DNA-directed RNA polymerase II, putative
180	Tb927.10.13320					89.7972	7	50.9078	4	2	0.56692	43.84	17	7	0		0		6.61	25209.9	DNA-directed RNA polymerase II/III subunit, putative
366	Tb927.4.3510					38.7309	4	33.329	3	2	0.860528	29.86	11	4	1	Tb927.4.3490	0		4.63	16145	DNA-directed RNA polymerase subunit, putative
357	Tb927.3.5270					17.7229	3	29.2241	3	2	1.64895	35.19	7	4	0		0		4.66	18248.7	DNA-directed RNA polymerases II subunit, putative
143	Tb927.9.8740			104.763	8	15.7698	2			2	0	29.97	15	8	0		0		9.43	36984.8	Double RNA binding domain protein 3
208	Tb927.11.14100					55.6052	6			1	0	21.78	8	7	0		0		6.67	54707.6	Double RNA-binding domain containing protein 4
554	Tb927.10.13360					16.4635	2			1	0	5.96	3	2	0		0		7.92	51849.1	Elongation factor Tu, mitochondrial
320	Tb927.3.2900			35.9369	4	13.9243	2			2	0	17.94	6	4	0		0		5.63	46824.9	Eukaryotic translation initiation factor 2 subunit alpha
412	Tb927.6.4370			14.4122	2	12.5586	2			2	0	11.07	4	4	0		0		5.5	57974.3	eukaryotic translation initiation factor 3 subunit d
264	Tb927.8.1190			43.5001	5	13.9869	2			2	0	26.89	7	5	1	Tb927.8.1170	1	Tb11.v5.0871.1-p1	5.67	36419.3	eukaryotic translation initiation factor 3 subunit h
121	Tb11.v5.0684			98.9543	10	39.9442	4	22.8064	3	3	0.570956	36.39	20	10	1	Tb927.10.2770	0		7.98	42945.6	eukaryotic translation initiation factor 5, putative
604	Tb927.8.4100					13.5482	2			1	0	3.2	2	2	1	Tb927.8.4050	0		5.08	83064.4	FLA1-binding protein
321	Tb927.7.3330					43.6156	4	29.3377	4	2	0.672641	2.38	9	7	0		0		4.57	502658	Flagellar attachment zone protein 10
354	Tb927.8.5470			83.193	3	77.6363	3	84.1759	3	3	1.08423	17.17	26	3	0		0		4.76	25401.5	flagellar calcium-binding 24 kDa protein
277	Tb927.8.5460			83.193	3	106.172	4	127.17	5	3	1.19778	14.74	36	5	0		4	Tb927.8.5440,Tb11.v5.0797.1-p1,Tb11.v5.0798.1-p1,Tb927.8.5465	4.78	45718.8	Flagellar calcium-binding 44 kDa protein
77	Tb927.11.12150					128.599	13	107.504	10	2	0.835962	28.62	29	14	0		0		5.67	67325.6	flagellar pocket cytoskeletal protein bilbo1
228	Tb927.8.4010					43.5922	6	37.7021	5	2	0.864883	20.51	11	7	0		0		5.53	59462.2	Flagellum adhesion protein 1
603	Tb927.4.5340					14.2564	2	14.574	2	2	1.02228	2.63	4	2	1	Tb927.8.6980	0		6.94	94698.5	Flagellum attachment zone protein 11
587	Tb927.3.1020					14.7236	2			1	0	4.87	3	2	0		0		5.37	54340.7	Flagellum attachment zone protein 13
51	Tb927.1.4310					217.706	21	194.321	18	2	0.892583	17.16	50	19	0		0		9.27	183764	Flagellum attachment zone protein 2
579	Tb927.3.4710					15.0148	2			1	0	5.49	2	2	0		0		6.89	59745.8	Flagellum attachment zone protein 23
18	Tb927.10.8940			427.12	22	390.732	23	458.497	23	3	1.17343	73.24	152	22	0		0		9.18	45398.9	flagellum targeting protein kharon1, putative
17	Tb927.10.5620			361.204	26	216.512	17	112.396	10	3	0.519122	74.19	76	22	1	Tb11.v5.0531.1-p1	0		9.06	41071.2	fructose-bisphosphate aldolase, glycosomal
565	Tb927.10.9770					13.507	2			1	0	6.25	3	2	0		0		6.24	87084.4	gamma-tubulin complex component 2
35	Tb927.9.5900			369.83	21	39.0291	5	16.048	2	3	0.411182	30.24	51	20	0		0		7.34	112114	glutamate dehydrogenase
24	Tb927.6.4300			576.342	25	212.633	17	210.777	16	3	0.991273	68.8	127	21	1	Tb927.6.4280	0		9.4	39047.7	glyceraldehyde 3-phosphate dehydrogenase, glycosomal
113	Tb927.9.12630			95.8379	11	24.9441	4			2	0	32.03	17	12	3	Tb927.9.12590,Tb927.9.12570,Tb927.9.12550	1	Tb927.9.12610	8.69	56426.1	glycerol kinase, glycosomal
28	Tb927.8.3530			652.798	25	177.253	9	121.844	6	3	0.687403	72.03	112	18	0		0		9.09	37805.1	glycerol-3-phosphate dehydrogenase [NAD+], glycosomal
65	Tb927.10.15410			427.614	15	46.2319	3			2	0	50.46	57	12	0		0		9.59	33710.5	glycosomal malate dehydrogenase
99	Tb927.9.11600			278.473	14	100.057	7	101.81	4	3	1.01751	45.23	57	10	0		1	Tb927.9.11580	9.33	25975.7	glycosomal membrane protein
402	Tb927.9.3600					45.0884	3			1	0	18.83	7	3	0		1	Tb11.v5.0905.1-p1	6.83	35242.1	Glycosyl transferase family 11, putative
442	Tb927.11.3900					17.1515	2	12.7063	2	2	0.740827	12.73	4	3	0		0		7.73	31198.8	glycosyltransferase family-like protein, putative
50	Tb927.5.2080					189.031	13	171.077	14	2	0.905018	46.44	42	15	0		0		9.41	52238.5	GMP reductase
73	Tb927.3.1120			235.187	13	178.438	11	242.245	10	3	1.35759	67.74	80	11	0		0		7.61	24405.9	GTP-binding nuclear protein rtb2, putative
290	Tb927.10.7680					101.995	6	68.505	5	2	0.671651	14.34	22	5	0		0		6.11	60165.7	GTPase activating protein, putative
29	Tb927.6.3800			238.116	18	178.418	17	102.408	9	3	0.573976	38.96	60	22	2	Tb927.6.3750,Tb927.6.3740	0		5.84	71475.1	heat shock 70 kDa protein, mitochondrial precursor, putative
479	Tb927.7.710			30.9589	3	13.8014	2			2	0	7.04	7	3	0		0		4.97	70211.9	heat shock 70 kDa protein, putative
23	Tb927.11.11330			344.361	24	162.135	17	72.1954	10	3	0.445279	50.38	73	24	1	Tb11.v5.1035.1-p1	2	Tb11.v5.1034.1-p1,Tb927.11.11290	5.34	71408.8	heat shock protein 70
242	Tb927.10.10980			127.316	7	28.181	2			2	0	11.93	19	6	9	Tb927.10.10970,Tb927.10.10960,Tb927.10.10950,Tb927.10.10940,Tb927.10.10920,Tb927.10.10910,Tb927.10.10900,Tb927.10.10890,Tb11.v5.0543.1-p1	1	Tb927.10.10930	5.09	80793.5	heat shock protein 90, putative
419	Tb927.1.2550			99.9109	2	54.9087	3	20.4123	2	3	0.37175	26.32	22	2	6	Tb927.1.2530,Tb927.1.2510,Tb927.1.2490,Tb927.1.2470,Tb927.1.2450,Tb927.1.2430	0		11.15	14750	histone H3, putative
353	Tb927.5.4260			156.654	3	44.3072	3			2	0	32	26	3	9	Tb927.5.4250,Tb927.5.4240,Tb927.5.4230,Tb927.5.4220,Tb927.5.4210,Tb927.5.4200,Tb927.5.4190,Tb927.5.4180,Tb927.5.4170	0		11.22	11142	histone H4, putative
520	Tb927.11.2900					24.1326	2			1	0	14.95	5	2	0		0		6.81	21407.1	HIT zinc finger, putative
297	Tb927.3.5340			40.6111	4	30.1448	4	13.0271	2	3	0.432149	19.27	11	5	0		0		4.91	42028	Hsc70-interacting protein (Hip), putative
407	Tb10.v4.0053			45.2549	4	70.4858	6	57.0398	5	3	0.809239	1.58	21	5	1	Tb10.v4.0052	2	Tb927.10.10360,Tb927.10.10280	5.42	483810	hypothetical protein
192	Tb927.11.550			99.2138	9	52.7102	5	32.9209	4	3	0.624564	36.43	22	7	0		0		9.56	31292.3	hypothetical protein SCD6.10
161	Tb11.v5.0584					84.037	6	94.5841	7	2	1.12551	16.48	17	7	1	Tb927.3.3180	0		6.48	61073.9	hypothetical protein, conserved
248	Tb927.9.11540					43.8578	4	46.3203	5	2	1.05615	19.41	10	5	0		0		5.49	50786.7	hypothetical protein, conserved
127	Tb927.11.2410			259.097	10	43.2863	4	143.103	7	3	3.30598	48.2	51	8	0		0		9.05	24580.2	hypothetical protein, conserved
203	Tb927.11.11050					40.494	5	41.6893	6	2	1.02952	30.54	11	7	0		0		8.32	37475.1	hypothetical protein, conserved
399	Tb927.10.4880					39.9213	3	53.3828	4	2	1.3372	16.52	12	3	0		0		4.88	25965.1	hypothetical protein, conserved
344	Tb927.11.6440					30.1407	3	29.254	3	2	0.970581	10.66	7	4	0		0		6.94	48841.3	hypothetical protein, conserved
372	Tb927.11.1840			20.8405	2	27.881	4	27.7579	4	3	0.995584	13.53	11	4	1	Tb11.1380.1-p1	0		5.83	45633.8	hypothetical protein, conserved
252	Tb927.7.7460			85.979	6	25.6334	3	12.7509	2	3	0.497435	35.42	17	5	0		0		5.17	22358.4	hypothetical protein, conserved
452	Tb927.11.14220					22.2316	3			1	0	11.43	4	3	0		0		5.66	54405.9	hypothetical protein, conserved
521	Tb927.11.3490					20.9741	3			1	0	4.51	4	3	0		0		7.57	87801.2	hypothetical protein, conserved
459	Tb11.v5.0159					20.7136	3	13.4764	2	2	0.650606	13.79	5	3	1	Tb927.7.4760	0		6.63	53378.4	hypothetical protein, conserved
441	Tb927.10.14490					17.9807	2	13.5801	2	2	0.755259	9.05	4	3	1	Tb11.v5.0420.1-p1	0		8.25	46240.6	hypothetical protein, conserved
465	Tb927.10.14500					14.3247	2	12.576	2	2	0.877919	14.24	4	3	0		0		7.98	37027.6	hypothetical protein, conserved
571	Tb927.6.2140					14.2136	2			1	0	8.24	2	2	0		0		7.6	28770.9	hypothetical protein, conserved
563	Tb927.10.13800					13.4609	2			1	0	10.21	3	2	0		0		9.17	46282	hypothetical protein, conserved
94	Tb927.7.3440			183.213	10	68.4654	4	47.1659	4	3	0.688902	56.1	32	8	0		1	Tb927.7.3450	4.8	27050.2	I/6 autoantigen
472	Tb927.6.2640					13.3866	2	26.3385	3	2	1.96752	9.57	7	3	0		0		5.1	58065.3	importin alpha subunit, putative
19	Tb927.10.16120			29.5328	3	348.465	19	255.387	21	3	0.73289	62.11	70	21	0		0		8.79	55694.8	inosine-5'-monophosphate dehydrogenase
227	Tb927.7.3080					54.4075	5	57.696	5	2	1.06044	23.08	14	6	0		0		8.82	47366.2	Kinetochore interacting protein 4
328	Tb927.1.4680					26.4765	3	20.391	3	2	0.770153	21.75	8	5	0		0		6.68	37287.5	Kinetochore interacting protein 6
433	Tb927.11.12410					25.1775	3	13.8882	2	2	0.551614	11.18	5	3	0		1	Tb927.11.12420	8.98	53169.8	kinetoplastid kinetochore protein 10
550	Tb927.11.8950					16.5491	2	16.3041	2	2	0.985195	5.75	4	2	0		0		9	78960.8	leucine rich repeat
130	Tb927.11.14570					92.0971	8	67.113	7	2	0.72872	30.92	16	8	0		0		5.69	46609.3	LicD family, putative
443	Tb927.10.9390					14.1497	2			1	0	16.21	3	3	0		0		5.58	36684	Macrocin-O-methyltransferase (TylF), putative
383	Tb927.11.3980					16.794	2	21.988	2	2	1.30928	14.29	5	3	0		0		7	57037.2	metallo-peptidase, Clan ME, Family M16
304	Tb927.5.1060			24.7065	3	24.6471	3	33.7882	4	3	1.37088	15.54	10	5	0		0		6.47	54123	mitochondrial processing peptidase, beta subunit, putative
393	Tb927.3.1590					32.316	4			1	0	7.63	5	4	0		0		7.33	72678.4	mitochondrial RNA binding complex 1 subunit
231	Tb927.6.4670					49.1109	5	37.6929	4	2	0.767505	20.95	12	6	0		0		5.36	40686.3	MORN repeat-containing protein 1
409	Tb927.11.2370					27.0541	3	29.7382	4	2	1.09921	9.91	7	3	0		0		8.7	62541.9	mRNA export factor MEX67
87	Tb927.7.2700			215.307	14	19.7933	2	12.1029	2	3	0.611461	54.01	31	11	0		0		9.06	31856.6	NADH-cytochrome b5 reductase, putative
389	Tb927.10.14700			13.8478	2	20.9953	3	28.3378	4	3	1.34972	13.45	9	4	0		0		5.07	37700.9	nuclear lumen;nucleoplasm;cytoplasm (hypothetical protein, conserved)
514	Tb927.10.8170					22.8245	3	14.0051	2	2	0.613596	3.47	5	3	0		0		6.31	144367	nuclear pore complex protein (NUP155), putative
124	Tb927.11.980					120.309	10	75.0488	8	2	0.623803	11.85	22	11	0		0		7.93	158381	Nuclear pore complex protein 158
367	Tb927.9.6460					22.8167	3	28.5357	4	2	1.25065	5.59	7	5	0		0		5.24	170346	nuclear pore;nucleus (hypothetical protein, conserved )
428	Tb927.7.5760					27.7039	2			1	0	25.93	5	3	0		0		5.32	15811.8	nuclear transport factor 2 protein, putative
193	Tb927.9.2470					45.0428	5	80.0501	7	2	1.7772	15.13	18	9	0		1	Tb927.9.2490	4.69	86203.5	nucleolar protein
172	Tb927.9.5320			64.5985	6	33.1986	4	25.9521	3	3	0.781725	26.46	14	7	0		0		9.26	46864.9	nucleolar RNA binding protein, putative
335	Tb927.5.4420					29.4473	4			1	0	12.5	5	5	1	Tb05.5K5.70	0		8.38	68786.3	nucleolar RNA helicase II, putative
119	Tb927.9.13970			16.1443	2	78.6566	7	92.6219	10	3	1.17755	46.61	24	10	0		0		6.38	36788	nucleoplasm;nucleus (hypothetical protein, conserved)
457	Tb927.4.3150					12.1131	2	14.447	2	2	1.19268	14.58	4	3	0		0		8.98	38204	nucleoplasm;nucleus;mitochondrion (hypothetical protein, conserved)
46	Tb927.3.3540					172.419	14	181.912	16	2	1.05506	48.73	38	14	0		0		6.64	52879	Nucleoporin
55	Tb927.4.4310					156.867	12	87.5711	9	2	0.558251	39	28	15	0		0		7.21	64234.6	Nucleoporin
261	Tb927.11.15560					77.3196	6	69.9178	6	2	0.90427	15.58	17	5	0		0		5.52	52786.2	Nucleoporin
257	Tb927.11.2950					59.0909	6	38.7123	5	2	0.655132	10.8	12	6	0		0		5.8	89154.8	Nucleoporin Nup89
275	Tb927.9.14240					54.294	6	28.4697	3	2	0.524361	11.7	11	6	0		1	Tb11.v5.0621.1-p1	5.91	82445.9	Nucleoporin
487	Tb927.11.11090					32.1491	4	17.8024	2	2	0.553745	3.21	6	3	0		0		9.08	140357	Nucleoporin
317	Tb927.11.11080					26.6563	3	42.5377	4	2	1.59578	7.64	8	5	0		0		8.83	149234	Nucleoporin
496	Tb927.4.2880					21.5324	2	19.9252	2	2	0.925359	2.51	5	3	0		0		6.16	225593	Nucleoporin
102	Tb927.4.5200					173.946	12	90.7689	7	2	0.521822	24.18	30	11	0		0		6.62	62476.2	nucleoporin (NUP54/57), putative
47	Tb927.10.7060					118.662	11	164.748	13	2	1.38838	30.46	34	18	0		0		6.32	96511.7	nucleoporin interacting component (NUP93), putative
497	Tb927.11.15990					22.8059	3	22.2573	3	2	0.975946	4.2	6	3	0		0		6.31	108719	nucleoporin Nup109
120	Tb927.10.9650					85.2407	9	95.2812	9	2	1.11779	15.5	23	13	0		1	Tb11.v5.0399.1-p1	5.13	152970	Nucleoporin NUP152
260	Tb927.10.2320					69.3503	6	64.2317	5	2	0.926192	18.64	13	5	0		0		5.24	41178.8	Nucleoporin NUP41
508	Tb927.8.6250					20.7243	3	33.824	3	2	1.6321	4.63	8	3	0		0		7.26	75475.1	Nucleoporin NUP76
470	Tb927.10.11600					20.5986	3	17.0568	2	2	0.828057	6.84	5	3	0		0		10.52	66002.4	nucleus (hypothetical protein, conserved)
303	Tb927.11.9320					28.4838	4	19.7263	3	2	0.692545	38.86	7	5	0		0		9.04	23715.7	nucleus (hypothetical protein, conserved)
529	Tb927.11.2340					25.2239	3			1	0	5.3	4	3	0		0		9.32	58675.1	nucleus; (hypothetical protein, conserved)
484	Tb11.v5.0827					48.1184	3	46.1074	3	2	0.958207	4.29	12	3	1	Tb927.2.4230	0		4.89	75242.6	NUP-1 protein, putative
596	Tb927.10.3810					14.8784	2	14.1037	2	2	0.94793	3.03	4	2	0		0		9.02	64888.6	Nup53/35/40-type RNA recognition motif containing protein, putative
154	Tb11.0400			57.3749	5	119.498	7	213.609	8	3	1.78756	39	48	8	0		2	Tb927.11.7700.1-p1,Tb11.0300	9.38	27700.9	P27 protein, putative
111	Tb927.8.1990			213.93	10	153.037	7	100.513	7	3	0.656786	49.56	59	11	0		0		7.69	25631.5	peroxidoxin
91	Tb927.9.3760					93.877	6	127.017	12	2	1.35301	46.7	26	11	0		0		8.51	38351.8	poly(A) export protein, putative
27	Tb927.9.10770			140.499	12	167.977	14	287.481	20	3	1.71144	50.63	72	22	0		0		9.39	62147.2	polyadenylate-binding protein 2
200	Tb927.8.2030					30.1656	4	45.9927	6	2	1.52468	21.14	10	8	0		0		5.45	48238.6	Posterior and Ventral Edge protein 1
460	Tb927.2.5240					17.6067	2			1	0	7.66	3	3	0		0		5.45	54268.4	pre-mRNA splicing factor 19, putative
360	Tb927.11.12910					34.8993	4			1	0	24.41	5	4	0		0		9.85	23598	prefoldin subunit, putative
454	Tb927.11.16040					28.3624	3			1	0	9.98	5	3	0		0		4.85	45436.5	prefoldin subunit, putative
436	Tb927.3.3130					32.3331	4			1	0	3.41	5	4	0		0		4.81	178080	Present in the outer mitochondrial membrane proteome 24
313	Tb927.8.4810			37.3304	3	20.3467	3	66.9439	5	3	3.29016	16.61	17	5	0		0		9.08	31429.5	prohibitin 1
78	Tb10.v4.0045			122.757	8	153.627	10	228.603	13	3	1.48804	53.22	63	12	1	Tb927.10.4310	0		8.9	32215.1	prohibitin, putative
107	Tb927.10.14180			15.8115	2	80.3171	7	125.554	10	3	1.56323	40.11	25	10	0		0		6.21	41675.5	protein transport protein SEC13, putative
349	Tb927.11.14750					33.3389	4			1	0	15.05	5	4	0		0		5.98	42200.5	PSP1 C-terminal conserved region, putative
331	Tb11.v5.0767					34.3428	4	13.8129	2	2	0.402205	16.5	7	4	2	Tb927.10.4430,Tb10.v4.0033	0		6.36	55776.1	pumillo RNA binding protein PUF1, putative
475	Tb927.11.6280			13.8617	2	15.9097	2			2	0	6.57	5	3	0		0		8.97	100452	pyruvate phosphate dikinase
149	Tb927.9.8420			207.291	9	13.3031	2			2	0	38.5	28	8	1	Tb927.9.8070	0		10.61	24736.1	QM-like protein
305	Tb927.11.3380			14.3707	2	56.653	4	82.1013	4	3	1.4492	26.75	20	5	0		0		5.24	17703	Ran-binding protein 1, putative
40	Tb927.11.11370			387.637	18	52.7456	3			2	0	65.09	54	16	1	Tb927.11.11360	0		6.13	34689.9	receptor for activated C kinase 1
567	Tb927.11.9130					14.3352	2			1	0	7.34	4	2	0		0		6.17	52331.6	Replication factor A protein 1
597	Tb11.v5.1020					30.2076	2	27.1548	2	2	0.898939	3.79	10	2	0		0		7.16	162307	retrotransposon hot spot (RHS) protein, putative
607	Tb11.1790					13.4971	2			1	0	2.78	2	2	0		0		7.61	77705.6	retrotransposon hot spot protein (RHS, pseudogene), putative
109	Tb927.1.120			14.5648	2	194.081	16	112.485	7	3	0.579575	17.29	43	14	0		6	Tb927.2.450,Tb11.v5.0489.1-p1,Tb11.v5.0495.1-p1,Tb927.1.410:pseudogenic_transcript-p1,Tb927.2.480:pseudogenic_transcript-p1,Tb927.6.5160:pseudogenic_transcript-p1	8.93	98025.1	retrotransposon hot spot protein 4 (RHS4), putative
136	Tb927.2.470			28.0125	4	166.141	11	126.366	7	3	0.760593	14.19	43	12	0		7	Tb927.4.220:pseudogenic_transcript-p1,Tb11.v5.0800.1-p1,Tb11.v5.0495.1-p1,Tb927.1.410:pseudogenic_transcript-p1,Tb927.2.1100:pseudogenic_transcript-p1,Tb927.2.480:pseudogenic_transcript-p1,Tb927.6.5160:pseudogenic_transcript-p1	8.34	98317.3	retrotransposon hot spot protein 4 (RHS4), putative
146	Tb927.2.340			21.3666	3	148.637	11	104.668	6	3	0.704187	13.52	37	12	0		4	Tb927.2.1120:pseudogenic_transcript-p1,Tb11.0820:pseudogenic_transcript-p1,Tb11.v5.0295.1-p1,Tb927.6.5160:pseudogenic_transcript-p1	5.79	97841.2	retrotransposon hot spot protein 4 (RHS4), putative
338	Tb927.9.5150			47.814	4	18.7732	2	16.0407	2	3	0.854446	34.92	9	3	0		0		7.86	13571.9	ribosomal protein S6, putative
449	Tb927.10.2240					24.1231	3			1	0	8.5	4	3	0		0		8.79	66352.4	RNA binding protein
22	Tb927.8.7400					260.918	24	211.826	21	2	0.811849	24.08	56	27	1	Tb927.4.5020	1	Tb11.v5.0504.1-p1	8.14	196728	RNA polymerase IIA largest subunit
184	Tb927.11.14490					109.681	7	83.7637	7	2	0.763701	44.21	23	6	0		0		6.99	21229.4	RNA polymerase subunit, putative
583	Tb927.9.12900					15.8715	2			1	0	3.97	2	2	0		0		4.83	64969.3	RNA polymerase-associated protein LEO1, putative
296	Tb927.11.3340					56.0816	4	33.3535	4	2	0.594732	28.4	10	4	0		0		5.52	26602.1	RNA-binding protein 34, putative
104	Tb927.6.4440			133.177	12	36.1718	4	16.9352	2	3	0.468188	45.45	21	10	0		0		5.62	37718.5	RNA-binding protein 42 (RNA-binding motif protein 42)
159	Tb927.9.13990			65.9635	5	108.059	9	81.6152	6	3	0.755284	29.51	34	8	0		0		8.55	34618.5	RNA-binding protein, putative
285	Tb927.2.4710			24.3448	3	60.7599	5	31.1822	2	3	0.513204	16.33	13	5	0		0		9.61	49983.6	RNA-binding protein, putative
396	Tb927.6.4530					47.685	3	34.4098	2	2	0.721607	24.18	10	3	0		0		5.42	16821.7	RNA-binding protein, putative
222	Tb927.11.510			118.84	6	60.1682	5	27.3767	3	3	0.455003	33.14	23	5	0		1	Tb927.11.500	9.71	19559.2	RNA-binding protein, UBP2
131	Tb927.4.1270					78.4306	8	30.4977	4	2	0.388849	33.33	14	10	0		0		5.81	49905.3	ruvB-like DNA helicase, putative
179	Tb927.4.2000					62.6389	7	36.63	5	2	0.58478	28.48	13	8	0		0		5.46	52610.2	ruvB-like DNA helicase, putative
254	Tb927.1.2230			63.5822	2	81.5285	5	104.283	5	3	1.2791	36.59	31	5	0		0		6.11	13535.3	small myristoylated protein 1-1
262	Tb927.1.2260			51.3246	2	54.3497	3	88.9265	5	3	1.63619	42.64	23	5	0		0		9.24	14029.9	small myristoylated protein 1-2
271	Tb927.8.900			50.2192	5	130.549	5	125.788	5	3	0.96353	19.51	40	5	0		0		11.68	37469.4	splicing factor TSR1
36	Tb927.10.7410			315.583	18	45.2133	5	43.5748	6	3	0.963759	61.81	48	17	0		0		7.9	44906	succinyl-CoA ligase [GDP-forming] beta-chain, putative
280	Tb927.9.1410					29.5907	3	33.1429	4	2	1.12005	12.56	7	5	0		0		4.68	66632.7	SUMO-interacting motif-containing protein
281	Tb927.7.3980					40.1028	4	35.397	3	2	0.882656	9.85	7	5	0		0		7.27	97320.9	tc40 antigen-like
117	Tb927.1.3910					99.4531	9	94.8785	9	2	0.954003	19.74	23	11	0		0		8.22	99783.1	TPR repeat, putative
382	Tb927.9.7830					13.5636	2	33.1048	3	2	2.44071	16	7	4	0		0		9.48	23218.8	tRNA import complex component, putative
25	Tb927.3.910					176.178	18	157.198	17	2	0.89227	71.36	40	21	0		0		6.06	50119.8	tubulin gamma chain
177	Tb927.10.6070			202.796	7	34.665	2			2	0	54.29	33	6	0		0		8.9	14566.1	universal minicircle sequence binding protein 1
173	Tb927.10.6060			157.408	7	44.4768	5	19.3948	3	3	0.436066	44.13	30	7	1	Tb11.v5.0199.1-p1	0		8.83	21836.4	universal minicircle sequence binding protein 2
230	Tb927.10.14930			27.3422	3	56.0905	4	63.4954	5	3	1.13202	28.07	16	5	0		0		6.23	31519	Zinc finger CCCH domain-containing protein 39
345	Tb927.10.14950			13.7367	2	17.794	2	32.2624	4	3	1.8131	14.81	8	4	0		0		7.97	46194.3	Zinc finger CCCH domain-containing protein 40
400	Tb927.7.2670					29.9489	2	16.0956	2	2	0.537437	10.2	5	3	0		0		7.45	49686.6	zinc finger protein family member, putative
302	Tb927.11.1980			42.8827	4	26.6513	3	14.9223	2	3	0.559907	13.15	10	5	0		0		8.89	58460.1	zinc finger protein family member, putative
532	Tb927.7.2680					12.6744	2	13.5769	2	2	1.0712	4.66	4	3	0		0		6.65	76183.9	zinc finger protein family member, putative
432	Tb927.11.16550					18.909	2	22.5395	3	2	1.192	10.39	6	3	0		0		8.71	56435	Zinc finger protein, C3H1 type-like
347	Tb927.3.3740					35.5363	4	40.8961	4	2	1.15082	10.47	11	5	0		0		9.06	69177	Zinc-finger double-stranded RNA-binding, putative

## Sheet: rep4
		Control + DMSO		Control + Act D		RPB1 + DMSO		RPB1 + ACT D			FC
Rank	Description	PMSS	# pept	PMSS	# pept	PMSS	# pept	PMSS	# pept	count	Act/DMSO	total % Coverage	total #PSMs	total #Peptides	#Ambiguous Prots	Ambiguous Prots	#Sub-Prots	Sub-Prots	Protein PI	Protein Mass (Da)	Description
5	Tb927.8.7400					1351.71	69	1138.22	56	2	0.842059	50.65	416	79	0		2	Tb927.4.5020:mRNA-p1,Tb11.v5.0504.1-p1	8.14	196728	RNA polymerase IIA largest subunit RNA polymerase IIA largest subunit
10	Tb927.4.3810					1204.96	52	801.925	37	2	0.665519	57.06	318	56	0		0		8	134592	DNA-directed RNA polymerase II subunit 2, putative DNA-directed RNA polymerase II subunit 2, putative
34	Tb927.5.4460			33.3756	4	622.921	31	419.661	26	3	0.673697	47.26	181	35	1	Tb05.5K5.110:mRNA-p1	1	Tb11.v5.0866.1-p1	6.82	94103.5	major vault protein, putative major vault protein, putative
57	Tb927.11.6170			59.4084	4	423.105	23	205.26	11	3	0.485127	23.31	91	24	0		0		6.03	131103	protein transport protein SEC31, putative protein transport protein SEC31, putative
76	Tb927.3.5500					409.548	17	220.98	12	2	0.539569	48.96	106	18	0		0		6.2	37771.6	DNA-directed RNA polymerase II subunit 3, putative DNA-directed RNA polymerase II subunit 3, putative
75	Tb927.10.1990					404.85	20	204.704	15	2	0.50563	30.82	106	20	0		1	Tb11.v5.0641.1-p1	6.07	95063	major vault protein, putative major vault protein, putative
59	Tb927.10.15390			56.938	6	369.04	26	145.664	13	3	0.394711	28.95	87	26	1	Tb11.v5.0434.1-p1	0		9.29	123564	Flagellum attachment zone protein 7 Flagellum attachment zone protein 7
72	Tb927.10.9770					317.583	16	209.91	16	2	0.660961	42.09	84	21	0		1	Tb11.v5.0848.1-p1	6.24	87084.4	gamma-tubulin complex component 2 gamma-tubulin complex component 2
109	Tb927.11.14570					293.232	12	142.247	8	2	0.485101	43.24	72	13	0		0		5.69	46609.3	LicD family, putative LicD family, putative
120	Tb927.5.1120					283.237	15	318.426	17	2	1.12424	4.03	115	20	0		0		4.79	655927	Phage tail fibre repeat, putative Phage tail fibre repeat, putative
84	Tb927.11.11340					272.703	17	173.973	14	2	0.637957	29.54	70	19	0		1	Tb11.v5.1036.1-p1	6.85	87878.3	gamma-tubulin complex component 3 gamma-tubulin complex component 3
101	Tb927.10.6310					268.201	11	188.335	12	2	0.702215	21.93	76	15	1	Tb11.v5.0275.1-p1	0		5.85	96199.2	major vault protein, putative major vault protein, putative
145	Tb927.11.11050					246.81	11	134.536	8	2	0.545101	38.32	75	11	0		0		8.32	37475.1	hypothetical protein, conserved hypothetical protein, conserved
129	Tb927.9.13330					241.416	13	126.828	9	2	0.525349	16.87	53	14	0		0		4.99	125274	hypothetical protein, conserved hypothetical protein, conserved
116	Tb927.7.3980			77.842	6	233.062	13	114.023	9	3	0.489236	22.01	75	14	0		0		7.27	97320.9	tc40 antigen-like tc40 antigen-like
98	Tb927.9.8180			32.9831	3	226.901	13	75.163	7	3	0.331259	27.41	62	18	0		0		7.55	70844.7	hypothetical protein, conserved hypothetical protein, conserved
179	Tb927.10.14180					207.237	9	79.758	6	2	0.384863	26.74	56	9	0		0		6.21	41675.5	protein transport protein SEC13, putative protein transport protein SEC13, putative
135	Tb927.9.9290			60.6694	6	191.534	12	76.7137	6	3	0.400523	28.62	43	13	0		0		8.96	63029.3	polyadenylate-binding protein 1 polyadenylate-binding protein 1
162	Tb927.10.7060			20.3628	2	189.048	12	63.452	7	3	0.33564	19.48	43	13	0		0		6.32	96511.7	nucleoporin interacting component (NUP93), putative nucleoporin interacting component (NUP93), putative
195	Tb927.10.13320					167.887	7	103.518	5	2	0.616595	42.92	40	8	0		0		6.61	25209.9	DNA-directed RNA polymerase II/III subunit, putative DNA-directed RNA polymerase II/III subunit, putative
177	Tb927.11.16550			33.878	2	162.635	8	74.6917	6	3	0.459261	25.29	44	9	0		0		8.71	56435	Zinc finger protein, C3H1 type-like Zinc finger protein, C3H1 type-like
211	Tb927.9.13970			37.2921	4	161.219	8	86.6646	5	3	0.537557	40.41	54	8	0		0		6.38	36788	nucleoplasm;nucleus (hypothetical protein, conserved hypothetical protein, conserved)
134	Tb927.1.3910					158.755	11	86.1047	8	2	0.542374	22.49	56	14	0		0		8.22	99783.1	TPR repeat, putative TPR repeat, putative
181	Tb927.11.980			38.8342	5	148.844	10	55.3384	5	3	0.371789	11.14	38	12	0		0		7.93	158381	Nuclear pore complex protein 158 Nuclear pore complex protein 158
242	Tb927.3.5340					145.734	8	63.3738	4	2	0.43486	21.61	36	8	0		0		4.9	42028	Hsc70-interacting protein (Hip), putative Hsc70-interacting protein (Hip), putative
224	Tb927.3.3850					132.786	11	49.5675	4	2	0.373287	8.72	28	11	0		0		8.16	146554	COPII coat assembly protein sec16 COPII coat assembly protein sec16
185	Tb927.11.9980					128.001	11	28.3961	3	2	0.221843	16.42	24	13	0		0		6.36	112952	2-oxoglutarate dehydrogenase E1 component, putative 2-oxoglutarate dehydrogenase E1 component, putative
122	Tb927.7.3740					126.501	13	117.474	11	2	0.928645	19.67	39	16	0		0		4.8	93250.7	hypothetical protein, conserved hypothetical protein, conserved
165	Tb927.8.2630			39.2551	4	122.092	11	53.2625	5	3	0.43625	21.07	39	13	0		0		9.2	85190.4	kinesin-C kinesin-C
243	Tb927.11.2200					113.968	6	65.6285	5	2	0.575852	56.06	36	7	0		0		5.83	14798.8	DNA-directed RNA polymerase II, putative DNA-directed RNA polymerase II, putative
160	Tb927.11.14490					113.17	6	83.4728	7	2	0.737588	50	37	10	0		0		6.99	21229.4	RNA polymerase subunit, putative RNA polymerase subunit, putative
261	Tb927.3.3220					111.949	8	57.1409	6	2	0.51042	11.32	29	9	0		0		6.35	101233	RNA polymerase-associated protein CTR9, putative RNA polymerase-associated protein CTR9, putative
194	Tb927.10.8170			20.3054	2	111.873	10	22.0427	2	3	0.197033	12.23	22	11	0		0		6.31	144367	nuclear pore complex protein (NUP155), putative nuclear pore complex protein (NUP155), putative
214	Tb927.2.5810					108.866	11	21.8431	3	2	0.200643	9.01	18	11	0		0		6.06	174018	Holliday-junction resolvase-like of SPT6/SH2 domain containing protein, putative Holliday-junction resolvase-like of SPT6/SH2 domain containing protein, putative
277	Tb927.5.3240					102.889	8			1	0	12.92	12	8	0		0		8.6	88634.5	nucleoplasm;nucleus (hypothetical protein, conserved hypothetical protein, conserved)
318	Tb927.2.3030			23.1975	2	102.887	7	40.0903	4	3	0.389656	11.82	28	7	0		0		7.34	90665.5	ATP-dependent Clp protease subunit, heat shock protein 78 (HSP78), putative ATP-dependent Clp protease subunit, heat shock protein 78 (HSP78), putative
273	Tb927.5.4330			14.2341	2	96.6077	5	54.4322	6	3	0.563435	18.68	33	8	0		0		6.12	47651.4	dihydrolipoamide branched chain transacylase, putative dihydrolipoamide branched chain transacylase, putative
250	Tb927.11.7780					94.076	7	52.8057	4	2	0.561309	25.06	30	7	0		0		7.69	46237.4	Mitochondrial import receptor subunit ATOM46 Mitochondrial import receptor subunit ATOM46
280	Tb927.11.3900					91.1658	5	67.0892	6	2	0.735903	24.36	26	6	0		0		7.73	31198.8	glycosyltransferase family-like protein, putative glycosyltransferase family-like protein, putative
329	Tb927.9.5320			39.794	4	89.6421	4	66.7776	4	3	0.744935	17.33	28	5	0		0		9.26	46864.9	nucleolar RNA binding protein, putative nucleolar RNA binding protein, putative
353	Tb927.5.3400			58.4664	4	89.5817	5	68.8932	5	3	0.769055	6.92	42	6	0		0		6.37	110318	calcium-translocating P-type ATPase calcium-translocating P-type ATPase
346	Tb927.2.5240					89.5449	5			1	0	15.13	15	5	0		0		5.44	54268.4	pre-mRNA splicing factor 19, putative pre-mRNA splicing factor 19, putative
310	Tb927.2.560			24.6025	3	87.4185	6	77.0234	6	3	0.881088	7.69	36	7	0		0		6.01	95912.2	retrotransposon hot spot protein 4 (RHS4), putative retrotransposon hot spot protein 4 (RHS4), putative
357	Tb927.8.5460					87.3877	4	32.6184	3	2	0.373261	12.53	22	4	0		4	Tb11.v5.0798.1-p1,Tb927.8.5465:mRNA-p1,Tb927.8.5440:mRNA-p1,Tb11.v5.0797.1-p1	4.78	45718.8	Flagellar calcium-binding 44 kDa protein Flagellar calcium-binding 44 kDa protein
265	Tb927.11.2650			24.0374	3	86.9736	5	70.6779	7	3	0.812637	13.81	31	8	0		0		5.9	84200.7	heat shock protein 84, putative heat shock protein 84, putative
294	Tb927.11.12880					86.7578	8	42.0827	4	2	0.485059	7.89	20	8	0		0		7.24	123301	Present in the outer mitochondrial membrane proteome 17 Present in the outer mitochondrial membrane proteome 17
182	Tb927.9.10100			72.1969	8	82.9651	10	32.055	3	3	0.386368	11.73	36	15	0		0		7.64	160654	hypothetical protein, conserved hypothetical protein, conserved
316	Tb927.9.8820					82.7862	6			1	0	8.45	12	6	0		0		8.94	119547	hypothetical protein, conserved hypothetical protein, conserved
248	Tb927.9.8410					81.1936	8	40.3936	4	2	0.497497	23.26	21	8	0		0		9.49	49367	chaperone protein DnaJ, putative chaperone protein DnaJ, putative
210	Tb927.11.8870					80.9979	7	34.998	4	2	0.432085	23.08	27	10	0		0		8.84	60660.2	DEAD-box ATP-dependent RNA helicase, mitochondrial DEAD-box ATP-dependent RNA helicase, mitochondrial
240	Tb927.2.380			26.1001	3	78.7228	5	91.893	7	3	1.1673	13.18	34	9	0		0		6.1	90714.2	retrotransposon hot spot protein 2 (RHS2), putative retrotransposon hot spot protein 2 (RHS2), putative
230	Tb927.11.1450					78.3912	7	25.569	3	2	0.326171	13.19	12	10	0		0		6.16	113386	2-oxoglutarate dehydrogenase E1 component, putative 2-oxoglutarate dehydrogenase E1 component, putative
355	Tb927.11.1890			17.7866	2	77.8943	5	23.3444	2	3	0.299693	18.4	23	5	0		0		5.9	36025.2	Serine-threonine kinase receptor-associated protein, putative Serine-threonine kinase receptor-associated protein, putative
297	Tb927.9.3600					77.3479	6	37.6745	4	2	0.487079	16.88	22	6	0		1	Tb11.v5.0905.1-p1	6.83	35242.1	Glycosyl transferase family 11, putative Glycosyl transferase family 11, putative
308	Tb927.7.7460			18.0213	2	77.1869	5	57.529	4	3	0.745321	28.65	29	5	0		0		5.17	22358.4	hypothetical protein, conserved hypothetical protein, conserved
295	Tb927.11.2950					76.3211	7	16.3898	2	2	0.214749	12.06	13	8	0		0		5.8	89154.8	Nucleoporin Nucleoporin Nup89
228	Tb927.10.2240					76.1065	5	102.9	8	2	1.35205	25.34	31	10	0		0		8.79	66352.4	hypothetical protein, conserved hypothetical protein, conserved
337	Tb11.v5.0584			36.351	3	75.2181	4	28.6557	2	3	0.380968	10.93	18	4	1	Tb927.3.3180:mRNA-p1	0		6.48	61073.9	Nucleoporin TbNup98 (possible) hypothetical protein, conserved hypothetical protein, conserved
364	Tb927.9.8740			26.921	3	74.4737	4	72.8855	4	3	0.978674	15.6	33	4	0		0		9.43	36984.8	Double RNA binding domain protein 3 Double RNA binding domain protein 3
249	Tb927.10.4120					73.4657	5	72.7583	5	2	0.990371	56.19	35	6	2	Tb927.10.4110:mRNA-p1,Tb927.10.4120.1:mRNA-p1	0		9.77	11512.4	60S ribosomal protein L30 60S ribosomal protein L30
326	Tb927.4.3510					72.7961	5	39.7998	4	2	0.54673	47.92	22	5	1	Tb927.4.3490:mRNA-p1	0		4.63	16145	DNA-directed RNA polymerase subunit, putative DNA-directed RNA polymerase subunit, putative
251	Tb927.3.5050					69.2811	5	66.4576	7	2	0.959245	29.95	29	8	0		0		11.64	41856	60S ribosomal protein L4 60S ribosomal protein L4
412	Tb927.3.3740					68.0013	4	21.2764	2	2	0.312883	8.21	19	4	0		0		9.06	69177	Zinc-finger double-stranded RNA-binding, putative Zinc-finger double-stranded RNA-binding, putative
396	Tb927.8.5470					67.6708	3	32.6184	3	2	0.482016	17.17	16	3	0		0		4.76	25401.5	flagellar calcium-binding 24 kDa protein flagellar calcium-binding 24 kDa protein
360	Tb927.9.14000					67.4929	3	57.7819	2	2	0.856118	30.49	29	3	1	Tb927.8.6030:mRNA-p1	0		10.01	17578.7	60S ribosomal protein L12, putative 60S ribosomal protein L12, putative
340	Tb927.2.3580					66.5135	5			1	0	16.06	10	5	0		0		8.52	52172.2	transcription elongation factor s-II, putative transcription elongation factor s-II, putative
439	Tb927.8.1500			34.9983	2	66.252	3	33.4233	2	3	0.504487	7.49	22	3	0		0		9.15	63206.6	hypothetical protein, conserved hypothetical protein, conserved
267	Tb927.1.3180					66.1698	5	75.8321	5	2	1.14602	32.76	32	7	0		0		10.76	20059.3	40S ribosomal protein S11, putative 40S ribosomal protein S11, putative
302	Tb927.10.7440					66.057	6			1	0	11.05	9	7	0		0		5.94	107350	MTR4 MTR4
454	Tb927.1.450			32.9557	2	65.4841	3	57.7208	4	3	0.881447	2.58	43	5	0		0		9.8	6.62901e+06	retrotransposon hot spot protein (RHS, pseudogene), putative retrotransposon hot spot protein (RHS, pseudogene), putative
345	Tb927.11.7280					65.4106	3	22.9472	2	2	0.350817	39.85	16	4	1	Tb11.v5.0255.1-p1	0		5.17	15426.4	DNA-direcetd RNA polymerase II, subunit 9, putative DNA-direcetd RNA polymerase II, subunit 9, putative
241	Tb927.5.2940					64.1753	6	40.512	3	2	0.63127	19.27	17	9	0		0		6.06	62327.8	stress-induced protein sti1, putative stress-induced protein sti1, putative
320	Tb927.7.2370					63.0749	3	62.9588	3	2	0.998159	32.89	25	4	1	Tb927.7.2340:mRNA-p1	0		10.4	17474.3	40S ribosomal protein S15, putative 40S ribosomal protein S15, putative
321	Tb927.7.3040					62.8491	4			1	0	12.76	12	6	0		0		5.96	69073.7	F-box and WD40 domain containing protein F-box and WD40 domain containing protein
271	Tb927.10.560					62.5304	5	66.521	5	2	1.06382	32.76	31	7	0		0		10.86	20087.3	40S ribosomal proteins S11, putative 40S ribosomal proteins S11, putative
186	Tb927.10.5370					62.3426	4	92.3886	8	2	1.48195	42.44	34	9	1	Tb927.10.5360:mRNA-p1	0		10.36	19285.7	40S ribosomal protein S10, putative 40S ribosomal protein S10, putative
347	Tb927.8.2000			15.5677	2	62.2506	5	16.6528	2	3	0.267512	21.76	12	5	0		0		9.74	28482.5	cyclophilin, putative cyclophilin, putative
610	Tb11.v5.0442					61.4228	2	52.397	2	2	0.853055	3.57	35	2	1	Tb11.1800:pseudogenic_transcript-p1	0		6.12	45795.4	retrotransposon hot spot protein, RHS3, putative retrotransposon hot spot protein, RHS3, putative
453	Tb927.4.5200					60.0803	3	22.4664	2	2	0.37394	7.02	17	3	0		0		6.62	62476.2	nucleoporin (NUP54/57), putative nucleoporin (NUP54/57), putative
413	Tb11.v5.0718					59.2326	4	17.3416	2	2	0.292771	13.92	13	4	1	Tb927.10.13780:mRNA-p1	0		8.46	40320.6	protein kinase, putative protein kinase, putative
343	Tb927.9.4200			46.4739	3	58.753	4	35.0792	2	3	0.597062	10.31	39	6	0		0		6.26	79586.8	fatty acyl CoA synthetase 2 fatty acyl CoA synthetase 2
351	Tb927.9.6460					58.0731	7			1	0	6.18	8	7	0		0		5.24	170346	hypothetical protein, conserved hypothetical protein, conserved
517	Tb927.10.15360					57.9933	3			1	0	2.04	17	3	0		0		5.67	191992	hypothetical protein, conserved hypothetical protein, conserved
301	Tb927.8.7420			53.8673	6	57.2321	5	29.0433	3	3	0.507466	10.24	17	7	1	Tb927.4.5000:mRNA-p1	1	Tb11.v5.0696.1-p1	5.5	96392.1	TerD domain containing protein, putative TerD domain containing protein, putative
493	Tb927.7.2640					56.9134	3	26.7343	3	2	0.469736	6.18	15	3	0		1	Tb927.7.2650:mRNA-p1	4.82	50853.3	cytoskeleton associated protein, putative cytoskeleton associated protein, putative
254	Tb927.9.11540			31.6668	2	56.5958	4	46.2177	3	3	0.816627	19.86	30	8	0		0		5.49	50786.7	hypothetical protein, conserved hypothetical protein, conserved
531	Tb927.11.7930					56.4455	2	26.7423	2	2	0.473772	14.09	15	2	0		0		5.42	16330.3	RNA polymerase B subunit RPB8, putative RNA polymerase B subunit RPB8, putative
557	Tb927.10.2290					56.4007	2	37.6502	2	2	0.667548	6.01	21	2	0		0		6.72	46796	chaperone protein DnaJ, putative chaperone protein DnaJ, putative
436	Tb927.3.5070					55.9307	4			1	0	8.99	6	4	0		0		5.19	70366.1	hypothetical protein, conserved hypothetical protein, conserved
312	Tb927.10.13517					55.5235	4	66.7557	4	2	1.20229	58.14	28	4	0		1	Tb927.11.9720:mRNA-p1	9.74	9630.25	40S ribosomal protein S27-like, putative 40S ribosomal protein S27-like, putative
398	Tb927.11.15990					55.3181	5			1	0	5.29	10	5	0		0		6.31	108719	nucleoporin Nup109 nucleoporin Nup109
311	Tb927.11.3300			44.55	5	55.2288	6	18.1855	2	3	0.329277	9.12	18	7	0		0		9	107861	Spindle assembly abnormal 4 Spindle assembly abnormal 4
374	Tb927.3.3560					54.836	4	31.0387	4	2	0.566028	11.7	16	5	0		0		5.79	69088	U-box domain containing protein, putative U-box domain containing protein, putative
441	Tb927.2.1180					53.1207	4	45.0327	3	2	0.847744	7.08	12	4	0		0		7.7	67838.4	retrotransposon hot spot protein 3 (RHS3), putative retrotransposon hot spot protein 3 (RHS3), putative
473	Tb927.6.3890					52.6336	3			1	0	11.82	8	3	0		0		8.04	38809.8	replication factor C, subunit 2, putative replication factor C, subunit 2, putative
381	Tb927.4.1300					52.4864	4	31.8105	3	2	0.606071	16.31	17	4	0		0		6.04	42015	amidinotransferase, putative amidinotransferase, putative
385	Tb927.10.10200					52.4059	4	26.2187	2	2	0.500301	10.87	11	4	0		0		7.26	52840.8	hypothetical protein, conserved hypothetical protein, conserved
359	Tb927.11.13230					50.2988	5	15.4083	2	2	0.306335	21.76	11	5	0		0		9.39	23909.5	MSP (Major sperm protein) domain containing protein, putative MSP (Major sperm protein) domain containing protein, putative
403	Tb927.10.6640					50.0059	4			1	0	20.16	10	4	0		0		9.69	28188.8	transmembrane emp24 domain-containing protein transmembrane emp24 domain-containing protein
350	Tb927.6.3840					49.5704	5			1	0	30.65	9	5	0		0		8.33	21071	reticulon domain protein reticulon domain protein
257	Tb927.2.510					49.5159	5	62.7121	5	2	1.2665	9.56	28	9	0		0		7.25	95163.7	retrotransposon hot spot protein 4 (RHS4), putative retrotransposon hot spot protein 4 (RHS4), putative
394	Tb927.6.4530					49.3416	3	39.1028	3	2	0.792491	28.76	16	3	0		0		5.42	16821.7	RNA-binding protein, putative RNA-binding protein, putative
491	Tb927.9.12900					49.1051	3			1	0	5.52	8	3	0		0		4.83	64969.3	RNA polymerase-associated protein LEO1, putative RNA polymerase-associated protein LEO1, putative
510	Tb927.9.7620					48.7443	2	36.6549	2	2	0.751984	12.37	20	2	1	Tb927.9.7590:mRNA-p1	0		10.35	22369.2	60S ribosomal protein L11, putative 60S ribosomal protein L11, putative
395	Tb927.3.5620					47.4101	5			1	0	5.97	6	5	0		0		5.34	113691	Metallopeptidase family M24/FACT complex subunit (SPT16/CDC68)/Histone chaperone Rttp106-like, putative Metallopeptidase family M24/FACT complex subunit (SPT16/CDC68)/Histone chaperone Rttp106-like, putative
305	Tb927.10.4280					47.079	4	29.6355	3	2	0.629484	26.37	19	6	0		0		9.37	24055.6	ubiquinol-cytochrome c reductase complex 14kD subunit, putative ubiquinol-cytochrome c reductase complex 14kD subunit, putative
389	Tb927.11.11460			29.7421	3	46.7409	4	28.7241	4	3	0.614538	9.15	20	5	0		0		5.44	68999.3	Mitochondrial import receptor subunit ATOM69 Mitochondrial import receptor subunit ATOM69
292	Tb927.10.8720					45.9746	5	35.8308	4	2	0.77936	15.68	15	7	0		0		5.99	61501.3	CCR4-NOT transcription complex subunit 10, putative CCR4-NOT transcription complex subunit 10, putative
523	Tb927.10.11220			40.6546	2	45.6773	2			2	0	6.59	22	2	0		0		7.76	46040.7	procyclic form surface phosphoprotein procyclic form surface phosphoprotein
498	Tb927.1.4680					44.4287	3	17.6663	2	2	0.397633	8.76	12	3	0		0		6.68	37287.5	hypothetical protein, conserved hypothetical protein, conserved
583	Tb927.10.13720			16.0652	2	44.4042	2	22.8173	2	3	0.513855	4.51	11	2	0		0		4.98	40678	RNA-binding protein 29, putative RNA-binding protein 29, putative
390	Tb11.v5.0807					44.2027	3	43.4957	4	2	0.984006	9.01	25	5	1	Tb927.9.13510:mRNA-p1	0		6.2	64262.1	ribonuclease, putative ribonuclease, putative
497	Tb927.4.4310					43.7287	3	27.7944	3	2	0.635609	5.62	13	3	0		0		7.21	64234.6	Nucleoporin Nucleoporin
377	Tb927.10.10330					43.7205	2	38.654	2	2	0.884116	11.13	17	4	0		0		7.85	62877.4	Anaphase-promoting complex, cyclosome, subunit 3/TPR repeat, putative Anaphase-promoting complex, cyclosome, subunit 3/TPR repeat, putative
507	Tb927.9.7060					43.4471	2			1	0	10.1	6	2	0		0		5.86	32799.8	hypothetical protein, conserved hypothetical protein, conserved
429	Tb927.10.8240			15.0335	2	42.3098	4	30.7133	3	3	0.725915	10.7	14	4	0		0		5.94	42845.4	hypothetical protein, conserved hypothetical protein, conserved
446	Tb927.11.4910					41.2696	4			1	0	10.2	10	4	0		0		6.9	43647.8	predicted ankyrin repeat family protein predicted ankyrin repeat family protein
475	Tb927.2.4240					41.1793	3			1	0	12.81	7	3	0		0		6.38	40685.7	GTP binding protein, putative GTP binding protein, putative
432	Tb927.9.7830					40.5973	4			1	0	14	5	4	0		0		9.48	23218.8	hypothetical protein, conserved hypothetical protein, conserved
349	Tb11.v5.0533					40.3806	3	55.1939	4	2	1.36684	16.41	18	5	0		0		5.7	37211.4	retrotransposon hot spot (RHS) protein, putative retrotransposon hot spot (RHS) protein, putative
513	Tb927.4.2880					40.3517	4			1	0	2.51	5	4	0		0		6.16	225593	Nucleoporin Nucleoporin
378	Tb927.6.4370					38.8426	3	74.9645	5	2	1.92996	9.88	32	5	0		0		5.5	57974.3	eukaryotic translation initiation factor 3 subunit d eukaryotic translation initiation factor 3 subunit d
189	Tb927.11.6300					37.5528	3	89.8549	8	2	2.39276	51.05	41	9	0		0		10.39	21385.8	40S ribosomal protein S5, putative 40S ribosomal protein S5, putative
223	Tb927.11.14750					35.962	4	16.0967	2	2	0.447604	29.57	21	9	0		0		5.98	42200.5	PSP1 C-terminal conserved region, putative PSP1 C-terminal conserved region, putative
604	Tb927.7.4030					35.7461	2	15.9506	2	2	0.446219	3.72	8	2	0		0		6.76	59792.9	hypothetical protein, conserved hypothetical protein, conserved
457	Tb927.10.5760					35.6984	3	18.3932	2	2	0.515237	15.35	14	3	0		0		9.66	24310.4	adenylate kinase, putative adenylate kinase, putative
618	Tb927.5.280			14.4011	2	35.5061	2	29.6466	2	3	0.834973	5.42	15	2	1	Tb10.v4.0220:pseudogenic_transcript-p1	0		5.4	131477	retrotransposon hot spot protein 3 (RHS3), interrupted, degenerate retrotransposon hot spot protein 3 (RHS3), interrupted, degenerate
408	Tb927.4.3890					35.3606	4			1	0	6.04	9	5	0		0		6.26	122800	ATP-dependent RNA helicase, putative ATP-dependent RNA helicase, putative
488	Tb927.6.2230					35.1877	2	19.7868	2	2	0.562321	5.67	6	3	0		0		8.91	88737	RGG protein RGG protein
387	Tb927.11.13050					35.0792	4			1	0	32.89	6	4	3	Tb927.11.13040:mRNA-p1,Tb927.11.13030:mRNA-p1,Tb927.11.13020:mRNA-p1	0		4.13	16838.6	calmodulin calmodulin
448	Tb927.9.5150					34.8015	2			1	0	26.98	6	2	0		0		7.86	13571.9	ribosomal protein S6, putative ribosomal protein S6, putative
499	Tb927.6.4990					34.6831	2	31.0083	2	2	0.894047	13.74	15	2	0		0		5.59	20146.9	ATP synthase, epsilon chain, putative ATP synthase, epsilon chain, putative
561	Tb927.10.3200					34.3808	2	17.819	2	2	0.518283	9.31	7	2	0		0		9.59	29114.4	U2 splicing auxiliary factor, putative U2 splicing auxiliary factor, putative
402	Tb927.8.1890					34.1924	3	27.3321	3	2	0.799361	17.44	13	4	0		0		7.66	30071.2	cytochrome c1, heme protein, mitochondrial, putative cytochrome c1, heme protein, mitochondrial, putative
456	Tb927.6.4540					34.1845	2	39.2563	3	2	1.14837	8.06	16	3	0		0		8.54	45944	3-hydroxy-3-methylglutaryl-CoA reductase, putative 3-hydroxy-3-methylglutaryl-CoA reductase, putative
474	Tb927.3.3300					34.0728	3			1	0	5.41	11	4	0		0		9.87	89198.4	Flagellum attachment zone protein 19 Flagellum attachment zone protein 19
415	Tb927.6.5130					33.953	3	37.0263	3	2	1.09052	29.91	14	3	1	Tb927.6.5120:mRNA-p1	0		4.14	10444.6	60S acidic ribosomal protein P2, putative 60S acidic ribosomal protein P2, putative
368	Tb927.1.90					33.8239	3	44.6365	3	2	1.31967	7.94	17	5	0		0		9.32	1.06729e+06	retrotransposon hot spot protein (RHS, pseudogene), putative retrotransposon hot spot protein (RHS, pseudogene), putative
460	Tb927.5.2560					33.7676	2			1	0	45.21	9	2	0		0		6.71	8723.03	hypothetical protein, conserved hypothetical protein, conserved
466	Tb927.10.14740			19.0785	2	33.5358	3	17.4933	2	3	0.52163	10.13	11	3	0		2	Tb927.10.14620:mRNA-p1,Tb11.v5.1063.1-p1	5.66	44177.6	hypothetical protein, conserved hypothetical protein, conserved
438	Tb927.11.3705					33.2188	3	15.9198	2	2	0.47924	43.66	8	3	0		0		5.05	8052.36	DNA-directed RNA polymerases I, II, and III subunit RPABC5, putative DNA-directed RNA polymerases I, II, and III subunit RPABC5, putative
467	Tb927.3.5270					33.1638	3	17.5863	2	2	0.530285	17.9	10	3	0		0		4.66	18248.7	DNA-directed RNA polymerases II subunit, putative DNA-directed RNA polymerases II subunit, putative
484	Tb927.11.6250					32.8904	3	32.8843	2	2	0.999815	13.75	15	3	0		0		9.25	27599.6	hypothetical protein, conserved hypothetical protein, conserved
371	Tb927.7.320					32.8095	3	42.275	3	2	1.2885	34.44	19	4	0		0		9.48	20270.7	hypothetical protein, conserved hypothetical protein, conserved
388	Tb927.8.1510					32.6138	3	47.8409	5	2	1.46689	13.01	13	5	0		0		9.45	62439.7	ATP-dependent RNA helicase DBP2B, putative ATP-dependent RNA helicase DBP2B, putative
391	Tb927.11.8090					32.0636	3			1	0	18.15	9	4	0		0		5.24	34443.6	protein phosphatase 1, putative protein phosphatase 1, putative
449	Tb927.7.3080					31.9299	2	22.4966	2	2	0.704562	12.59	16	4	0		0		8.82	47366.2	hypothetical protein, conserved hypothetical protein, conserved
522	Tb927.7.2070					31.498	2	16.5409	2	2	0.525141	7.62	10	3	0		0		5.91	36377.3	heat shock protein DNAJ, putative heat shock protein DNAJ, putative
646	Tb927.2.270					31.0172	2	30.9067	2	2	0.996437	2.24	12	2	0		0		9.65	1.26575e+06	retrotransposon hot spot protein 3 (RHS3), frameshift retrotransposon hot spot protein 3 (RHS3), frameshift
509	Tb927.7.6790					30.8948	3	26.1811	2	2	0.847428	7.64	11	3	0		0		9.87	58772.3	hypothetical protein, conserved hypothetical protein, conserved
535	Tb927.10.14500			17.5845	2	30.6757	2	25.1091	2	3	0.818534	8.31	13	2	0		0		7.98	37027.6	hypothetical protein, conserved hypothetical protein, conserved
437	Tb927.7.1780					30.4224	3			1	0	19.15	3	3	0		0		6.96	25973	Adenine phosphoribosyltransferase, putative Adenine phosphoribosyltransferase, putative
293	Tb927.7.2680					30.3428	4	40.8193	5	2	1.34527	13.56	12	8	0		0		6.65	76183.9	zinc finger protein family member, putative zinc finger protein family member, putative
521	Tb927.10.1070					30.1317	3			1	0	8.64	7	3	0		0		6.62	34350.6	cdc2-related kinase 1, putative cdc2-related kinase 1, putative
414	Tb927.6.2150					29.618	4			1	0	9.69	12	5	0		0		6.58	61277.2	cell division cycle protein 16 homolog, putative cell division cycle protein 16 homolog, putative
537	Tb927.3.1410					28.9544	2	19.4325	2	2	0.671142	14.55	12	2	0		0		9.54	19264	cytochrome oxidase subunit VII cytochrome oxidase subunit VII
572	Tb927.9.9450					28.7207	2	30.6471	2	2	1.06707	3.5	10	2	0		0		7.62	114747	zinc finger protein family member, putative zinc finger protein family member, putative
480	Tb927.7.7410					28.5212	2	17.2328	2	2	0.604209	13.43	8	3	0		0		9.57	35787.2	oxidoreductase, putative oxidoreductase, putative
405	Tb927.10.1090					28.3658	2	38.3682	3	2	1.35262	34.97	17	3	1	Tb927.10.1080:mRNA-p1	0		10.7	15928.6	40S ribosomal protein S23, putative 40S ribosomal protein S23, putative
468	Tb927.9.15420					28.2513	2			1	0	21.21	14	3	1	Tb927.10.270:mRNA-p1	0		11.38	15353.1	60S ribosomal protein L32 60S ribosomal protein L32
352	Tb927.11.1900					28.0975	4	27.221	3	2	0.968806	13.8	18	6	0		0		6.22	58058	T-complex protein 1, beta subunit, putative T-complex protein 1, beta subunit, putative
577	Tb927.6.4670					28.0477	2			1	0	5.87	10	2	0		0		5.36	40686.3	MORN repeat-containing protein 1 MORN repeat-containing protein 1
607	Tb927.10.12890					27.6817	2			1	0	4.2	5	2	0		0		6.7	80556.2	bifunctional aminoacyl-tRNA synthetase, putative bifunctional aminoacyl-tRNA synthetase, putative
420	Tb927.10.4430					27.2612	3	25.932	2	2	0.951242	12.41	11	4	1	Tb10.v4.0033:mRNA-p1	1	Tb11.v5.0767.1-p1	5.86	63852	pumillo RNA binding protein PUF1 pumillo RNA binding protein PUF1
354	Tb927.11.4900					27.1822	3	14.5112	2	2	0.53385	11.25	14	6	0		0		5.99	61857.5	WD40/YVTN repeat-like-containing protein WD40/YVTN repeat-like-containing protein
542	Tb927.3.3750					26.9428	2			1	0	12.5	8	2	0		0		5.67	19859.4	paraflagellar rod component, putative paraflagellar rod component, putative
369	Tb927.11.5600					26.9277	3			1	0	42.86	9	4	0		0		6.06	13577.3	Archaic Translocase of outer membrane 14 kDa subunit Archaic Translocase of outer membrane 14 kDa subunit
533	Tb927.11.330					26.7694	3			1	0	4.27	3	3	0		0		5.48	109765	Myosin-like protein 1
464	Tb927.9.12170					26.4342	2	36.5647	3	2	1.38323	13.4	18	3	0		0		8.68	32359	leucine-rich repeat protein (LRRP), putative leucine-rich repeat protein (LRRP), putative
527	Tb927.7.1790					26.3297	2			1	0	16.96	5	2	0		0		5.98	25624.5	Adenine phosphoribosyltransferase, putative Adenine phosphoribosyltransferase, putative
342	Tb927.10.5020					26.046	3	19.3172	2	2	0.741657	31.79	13	5	0		0		5.99	21980	Eukaryotic translation initiation factor 4E type 5 Eukaryotic translation initiation factor 4E type 5
565	Tb927.10.12630					25.5277	2			1	0	11.93	6	2	0		0		4.93	25138.3	hypothetical protein, conserved hypothetical protein, conserved
543	Tb927.7.4060					24.9504	2	18.1801	2	2	0.728652	14.78	8	2	1	Tb927.7.4070:mRNA-p1	0		4.98	12873.5	cysteine peptidase, Clan CA, family C2, putative cysteine peptidase, Clan CA, family C2, putative
325	Tb927.10.5480					24.9291	2	44.4709	4	2	1.78389	44	13	4	1	Tb927.10.5460:mRNA-p1	0		11.64	14595.2	60S ribosomal protein L24, putative 60S ribosomal protein L24, putative
576	Tb927.9.11850					24.9189	3			1	0	2.27	4	3	0		0		8.9	144541	structural maintenance of chromosome 1, putative structural maintenance of chromosome 1, putative
558	Tb927.1.70					24.7264	2	23.4219	2	2	0.947242	3.5	7	3	0		0		9	77571	retrotransposon hot spot protein 4 (RHS4), putative retrotransposon hot spot protein 4 (RHS4), putative
515	Tb927.3.1920					24.6603	2	16.9777	2	2	0.688464	6.46	5	3	0		0		5.6	66856.5	General negative regulator of transcription subunit 5 General negative regulator of transcription subunit 5
472	Tb927.2.1140					24.4731	2	21.3291	2	2	0.871534	11.18	13	3	0		0		6.95	37920.1	retrotransposon hot spot protein 3 (RHS3), interrupted retrotransposon hot spot protein 3 (RHS3), interrupted
639	Tb927.7.4390					24.4559	2			1	0	2.67	3	2	0		0		6.19	73874.3	threonine synthase, putative threonine synthase, putative
560	Tb927.4.4350					24.452	2			1	0	10.84	6	2	0		0		8.67	23321.1	emp24/gp25L/p24 family/GOLD, putative emp24/gp25L/p24 family/GOLD, putative
421	Tb927.10.4450					24.1146	3	16.6152	2	2	0.68901	15.56	9	4	2	Tb11.v5.0757.1-p1,Tb10.v4.0035:mRNA-p1	0		8.62	28425	stress-inducible protein STI1-like, putative stress-inducible protein STI1-like, putative
427	Tb927.11.5290					23.732	3	15.1547	2	2	0.638577	14.18	11	4	0		0		9.55	29883.2	mitochondrial carrier protein mitochondrial carrier protein
494	Tb927.11.3380					23.7014	2			1	0	15.29	5	3	0		0		5.24	17703	Ran-binding protein 1, putative Ran-binding protein 1, putative
428	Tb927.3.740					23.623	3	13.7848	2	2	0.583533	19.92	5	4	0		0		9.08	25529.7	ZFP family member, putative ZFP family member, putative
621	Tb927.5.1690					23.5166	2			1	0	4.11	16	2	0		0		8.03	51620	hypothetical protein, conserved hypothetical protein, conserved
469	Tb927.11.8970					23.4589	3			1	0	30.97	5	3	0		0		6.29	16957.3	ribose 5-phosphate isomerase, putative ribose 5-phosphate isomerase, putative
562	Tb927.7.1220					23.4311	3			1	0	3.26	5	3	0		0		4.76	117939	hypothetical protein, conserved hypothetical protein, conserved
525	Tb927.11.6440					23.2138	2	24.6946	3	2	1.06379	6.35	8	3	0		0		6.94	48841.3	hypothetical protein, conserved hypothetical protein, conserved
379	Tb927.4.2180					22.8748	3	29.3028	3	2	1.28101	26.85	13	4	0		0		11.68	17020.9	60S ribosomal protein L35a, putative 60S ribosomal protein L35a, putative
477	Tb927.10.7680			15.5368	2	22.8094	3			2	0	7.55	7	4	0		0		6.1	60165.7	GTPase activating protein, putative GTPase activating protein, putative
600	Tb927.5.800					22.7291	2			1	0	7.53	7	2	0		0		9.38	38374.7	casein kinase I, isoform 2 casein kinase I, isoform 2
587	Tb927.11.2590					22.698	2	16.7137	2	2	0.736351	2.41	10	2	0		0		6.52	121146	Flagellum attachment zone protein 12 Flagellum attachment zone protein 12
642	Tb927.11.3280					22.4908	2			1	0	2.36	8	2	0		0		9.16	80070.5	Kinesin-13 5, putative Kinesin-13 5, putative
313	Tb927.11.15420					22.3632	2	50.0102	4	2	2.23627	34.15	14	5	0		0		4.92	23057.2	eukaryotic translation initiation factor 3 subunit k eukaryotic translation initiation factor 3 subunit k
569	Tb927.11.3730					22.3171	3			1	0	3.72	3	3	0		0		6.24	121825	leucyl-tRNA synthetase, putative leucyl-tRNA synthetase, putative
648	Tb927.10.5010					22.2183	2			1	0	3.08	3	2	0		0		6.52	83983.3	Elongation factor G1, mitochondrial, putative Elongation factor G1, mitochondrial, putative
487	Tb927.7.240					22.1856	2	37.5264	2	2	1.69148	24.27	15	2	1	Tb927.7.230:mRNA-p1	0		9.69	11169.9	40S ribosomal protein S33, putative 40S ribosomal protein S33, putative
482	Tb927.7.1340					21.9344	2			1	0	30	4	2	1	Tb927.7.1320:mRNA-p1	0		9.16	10670.4	10 kDa heat shock protein, putative 10 kDa heat shock protein, putative
538	Tb927.7.4900					21.8115	2			1	0	2.47	6	3	1	Tb11.v5.0171.1-p1	0		8.05	158672	5'-3' exoribonuclease A 5'-3' exoribonuclease A
519	Tb927.6.4500					21.7472	2			1	0	12.81	7	2	0		0		6.14	22705.1	conserved repeat domain containing protein, putative conserved repeat domain containing protein, putative
451	Tb927.6.720					21.509	2	18.9013	2	2	0.878759	12.17	7	3	1	Tb927.11.11230:mRNA-p1	0		10.76	21443.2	40S ribosomal protein L14, putative 40S ribosomal protein L14, putative
546	Tb927.5.1660					21.375	2			1	0	6.59	5	2	0		0		5.86	46850.1	protein phosphatase 2C, putative protein phosphatase 2C, putative
653	Tb927.4.4940					21.0293	2			1	0	2.39	7	2	0		0		7.92	73839.9	hypothetical protein, conserved hypothetical protein, conserved
540	Tb927.8.4330					20.4061	2			1	0	10.19	4	2	0		0		8.3	23527.8	small GTP-binding protein Rab11 small GTP-binding protein Rab11
524	Tb927.10.11920					20.3986	2			1	0	16.13	3	2	0		0		5.15	16452.4	hypothetical protein, conserved hypothetical protein, conserved
581	Tb927.11.3970					19.879	2	27.8001	2	2	1.39846	3.84	8	2	0		0		6.7	78029	hypothetical protein, conserved hypothetical protein, conserved
393	Tb927.11.9700					19.7539	2	31.726	3	2	1.60606	36.63	11	3	0		0		9.77	11405.9	transcription factor btf3, putative transcription factor btf3, putative
450	Tb927.11.13250					19.5331	2	28.9076	3	2	1.47993	8.6	16	3	0		0		7.96	52200.4	eukaryotic translation initiation factor 2 gamma, putative eukaryotic translation initiation factor 2 gamma, putative
649	Tb927.11.630					19.327	2			1	0	1.25	2	2	0		0		8.27	179491	RNA polymerase I second largest subunit RNA polymerase I second largest subunit
539	Tb927.9.4080					19.0754	2	27.0341	2	2	1.41722	3.04	9	3	0		0		8.11	142128	conserved protein conserved protein
452	Tb927.10.12960					18.9337	2	17.3223	2	2	0.914888	20.43	5	3	0		0		8.4	24484.6	Ras-related protein Rab5A Ras-related protein Rab5A
544	Tb927.10.280					18.749	2			1	0	12.66	6	2	0		0		6.37	19153.8	cytochrome oxidase subunit VI cytochrome oxidase subunit VI
422	Tb927.3.3460					18.447	2			1	0	12.01	7	4	0		0		6.72	53228.8	hypothetical protein, conserved hypothetical protein, conserved
556	Tb927.11.15230					18.4228	2			1	0	8.77	8	2	0		0		9.76	25564.7	cytosolic coat protein, putative cytosolic coat protein, putative
564	Tb927.11.2300					18.403	2			1	0	8.63	3	2	0		0		5.76	50977	eukaryotic peptide chain release factor subunit 1, putative eukaryotic peptide chain release factor subunit 1, putative
627	Tb927.1.4420					17.9937	2			1	0	2.65	2	2	0		0		7.04	104677	ABC transporter, putative ABC transporter, putative
406	Tb927.10.4240					17.7579	2	30.8357	4	2	1.73645	33.33	9	4	0		0		9.88	14753	hypothetical protein, conserved hypothetical protein, conserved
575	Tb927.10.10010					17.7034	2	16.1154	2	2	0.910303	8.85	5	2	0		0		9.56	25628.7	mRNA turnover protein 4 homolog, putative mRNA turnover protein 4 homolog, putative
458	Tb927.11.6200					17.6418	2	16.8075	2	2	0.952708	25.34	9	3	1	Tb927.11.6180:mRNA-p1	0		11.6	16860.9	60S ribosomal protein L28, putative 60S ribosomal protein L28, putative
424	Tb927.10.14490					17.6193	2			1	0	14.52	5	4	1	Tb11.v5.0420.1-p1	0		8.25	46240.6	hypothetical protein, conserved hypothetical protein, conserved
602	Tb927.10.2890					17.1076	2			1	0	5.59	5	2	1	Tb11.v5.0650.1-p1	0		6.08	46592.3	enolase enolase
644	Tb927.10.8910					16.9599	2			1	0	2.16	2	2	0		0		5.57	181539	nucleoporin, putative nucleoporin, putative
641	Tb927.11.11090					16.5585	2			1	0	2.46	3	2	0		0		9.08	140357	Nucleoporin Nucleoporin
486	Tb927.7.6360					16.3839	2			1	0	17.88	4	3	0		0		10.61	18666.8	histone H2A variant Z histone H2A variant Z
504	Tb927.11.10510					16.3544	2	14.9081	2	2	0.911568	12.15	7	3	0		0		5.41	32094.5	ubiquinone biosynthesis methyltransferase, putative ubiquinone biosynthesis methyltransferase, putative
566	Tb927.10.9830					16.2774	2	15.9558	2	2	0.980242	13.38	8	2	0		0		9.32	17193.7	hypothetical protein, conserved hypothetical protein, conserved
571	Tb927.6.2790					16.2213	2	17.1345	2	2	1.05629	9.64	6	2	0		0		6.11	36957.8	L-threonine 3-dehydrogenase, putative L-threonine 3-dehydrogenase, putative
579	Tb927.11.9320					16.0564	2			1	0	11.85	3	2	0		0		9.04	23715.7	hypothetical protein, conserved hypothetical protein, conserved
455	Tb927.7.2700					16.0166	2	30.4964	3	2	1.90405	12.54	9	3	0		0		9.06	31856.6	NADH-cytochrome b5 reductase, putative NADH-cytochrome b5 reductase, putative
392	Tb927.5.1110					15.971	2	56.3301	4	2	3.52703	20	22	4	1	Tb927.11.16280:mRNA-p1	0		10.86	28313.9	60S ribosomal protein L8, putative 60S ribosomal protein L8, putative
635	Tb927.11.7450					15.9685	2			1	0	3.51	4	2	0		0		5.73	68197.1	zinc finger protein family member, putative zinc finger protein family member, putative
479	Tb927.11.715					15.9651	2	16.3469	2	2	1.02392	25.56	9	3	2	Tb927.11.18680:mRNA-p1,Tb11.0845:mRNA-p1	0		6.82	10428.9	dynein light chain LC8, putative dynein light chain LC8, putative
660	Tb927.11.3250					15.9088	2			1	0	0.49	2	2	0		0		5.33	531186	dynein heavy chain, putative dynein heavy chain, putative
518	Tb927.7.2300					15.8527	2			1	0	3.24	7	4	0		0		5.53	132361	Nucleoporin Nucleoporin
553	Tb927.5.1710					15.8111	2			1	0	17.55	5	2	0		0		6.81	21226.3	ribonucleoprotein p18, mitochondrial precursor, putative ribonucleoprotein p18, mitochondrial precursor, putative
626	Tb927.11.16760					15.81	2			1	0	4.17	3	2	0		0		5.71	59432.5	T-complex protein 1, alpha subunit, putative T-complex protein 1, alpha subunit, putative
658	Tb927.11.3850					15.7129	2			1	0	0.9	2	2	0		0		8.79	175555	AMP deaminase, putative AMP deaminase, putative
603	Tb11.v5.0480					15.5416	2			1	0	8.31	3	2	1	Tb927.10.15370:mRNA-p1	0		6.78	37329.2	DNA-directed RNA polymerase, alpha subunit, putative DNA-directed RNA polymerase, alpha subunit, putative
586	Tb927.11.1150					15.2131	2			1	0	8.13	4	2	0		0		5.96	39377.6	radial spoke protein 3 radial spoke protein 3
616	Tb927.10.6360					15.1972	2			1	0	6.16	2	2	0		0		5.04	55524.8	hypothetical protein, conserved hypothetical protein, conserved
637	Tb927.10.13510					15.0893	2			1	0	4.22	5	2	0		0		6.1	62779.6	zinc metallopeptidase, putative zinc metallopeptidase, putative
657	Tb927.8.5090					15.0429	2			1	0	1.01	2	2	0		0		8.6	195948	DNA-directed RNA polymerase I largest subunit DNA-directed RNA polymerase I largest subunit
643	Tb927.3.930					15.0345	2			1	0	0.71	3	3	0		0		6.09	531415	dynein heavy chain, putative dynein heavy chain, putative
483	Tb927.10.3280					14.9085	2			1	0	25.61	6	3	0		1	Tb927.9.2020:mRNA-p1	10.55	9566.52	60S ribosomal proteins L38, putative 60S ribosomal proteins L38, putative
656	Tb927.9.7180					14.8424	2			1	0	1.36	2	2	0		0		5.84	189711	adenosine monophosphate deaminase, putative adenosine monophosphate deaminase, putative
534	Tb927.6.4770					14.7346	2	17.7002	2	2	1.20127	5.44	11	3	0		0		6.24	83306.7	protein mkt1, putative protein mkt1, putative
578	Tb927.7.4450					14.4311	2			1	0	3.31	3	3	0		0		6.47	113230	hypothetical protein, conserved hypothetical protein, conserved
647	Tb927.9.12300					13.4767	2			1	0	4.48	2	2	0		0		8.08	39624.6	replication factor C, subunit 3, putative replication factor C, subunit 3, putative
485	Tb927.3.1370							28.6863	3	1	#DIV/0!	30.09	9	3	1	Tb927.10.2840:mRNA-p1	0		10.54	12560	40S ribosomal protein S25, putative 40S ribosomal protein S25, putative
433	Tb927.3.3320							31.7204	3	1	#DIV/0!	15.6	12	3	1	Tb927.3.3310:mRNA-p1	0		11.49	25427.7	60S ribosomal protein L13, putative 60S ribosomal protein L13, putative
570	Tb927.5.1610							17.5068	2	1	#DIV/0!	9.46	5	2	1	Tb927.4.3550:mRNA-p1	0		11.39	25711.6	60S ribosomal protein L13a, putative 60S ribosomal protein L13a, putative
383	Tb927.7.5180							47.8014	3	1	#DIV/0!	23.78	18	4	1	Tb927.7.5170:mRNA-p1	0		10.89	18170.5	60S ribosomal protein L23a, putative 60S ribosomal protein L23a, putative
547	Tb927.9.14370							16.9425	2	1	#DIV/0!	19.58	10	2	1	Tb927.8.6180:mRNA-p1	0		11.17	16454.4	60S ribosomal protein L26, putative 60S ribosomal protein L26, putative
551	Tb927.11.15900							16.0735	2	1	#DIV/0!	13.53	5	2	1	Tb927.11.15880:mRNA-p1	0		11.93	15581.4	60S ribosomal protein L27, putative 60S ribosomal protein L27, putative
476	Tb927.9.11490							15.9454	2	1	#DIV/0!	26.21	7	3	1	Tb927.9.11470:mRNA-p1	0		10.59	16266	60S ribosomal protein L29 60S ribosomal protein L29
419	Tb927.11.4450							38.3709	3	1	#DIV/0!	31.62	10	3	0		0		9.33	12757.4	ALBA-Domain Protein ALBA-Domain Protein
514	Tb927.10.540							35.2481	3	1	#DIV/0!	6.65	4	3	1	Tb11.v5.0414.1-p1	0		6.36	49226.5	ATP-dependent RNA helicase SUB2, putative ATP-dependent RNA helicase SUB2, putative
500	Tb927.6.850							23.0068	3	1	#DIV/0!	15.45	6	3	0		1	Tb11.v5.0689.1-p1	9.39	37396.6	ccr4-not transcription complex subunit 2 ccr4-not transcription complex subunit 2
430	Tb927.11.13140							27.108	3	1	#DIV/0!	31.03	11	3	1	Tb927.11.13125:mRNA-p1	0		8.61	13672.5	cytochrome oxidase subunit X cytochrome oxidase subunit X
199	Tb927.3.2900							94.2573	7	1	#DIV/0!	32.54	32	9	0		0		5.63	46824.9	Eukaryotic translation initiation factor 2 subunit alpha Eukaryotic translation initiation factor 2 subunit alpha
400	Tb927.5.2570							35.1633	4	1	#DIV/0!	6.61	6	5	0		0		9.03	79811.4	eukaryotic translation initiation factor 3 subunit b eukaryotic translation initiation factor 3 subunit b
338	Tb927.10.8290							53.1471	5	1	#DIV/0!	10	9	6	1	Tb927.10.8270:mRNA-p1	1	Tb11.v5.0877.1-p1	5.56	84340	eukaryotic translation initiation factor 3 subunit c eukaryotic translation initiation factor 3 subunit c
606	Tb927.11.11590							15.2987	2	1	#DIV/0!	8.72	3	2	0		0		5.35	46677.2	Eukaryotic translation initiation factor 3 subunit E Eukaryotic translation initiation factor 3 subunit E
361	Tb927.3.1680							70.0322	5	1	#DIV/0!	14.5	21	5	0		0		6.42	37252	Eukaryotic translation initiation factor 3 subunit F Eukaryotic translation initiation factor 3 subunit F
418	Tb927.4.1930							28.1012	3	1	#DIV/0!	13.6	9	4	0		0		5.87	31293.2	eukaryotic translation initiation factor 3 subunit g eukaryotic translation initiation factor 3 subunit g
568	Tb927.11.9610							18.3076	2	1	#DIV/0!	8.48	2	2	0		0		5.71	37736.5	eukaryotic translation initiation factor 3 subunit i eukaryotic translation initiation factor 3 subunit i
659	Tb927.10.7230									0	#DIV/0!	0.71	3	2	0		0		5.35	284704	Flagellar Member 1 Flagellar Member 1
212	Tb927.9.8720							126.119	9	1	#DIV/0!	30.29	21	9	0		0		9.16	38534.1	fructose-1,6-bisphosphatase fructose-1,6-bisphosphatase
591	Tb927.6.2400							15.5744	2	1	#DIV/0!	4.63	3	2	0		0		8.39	74524.8	Gamma-tubulin complex component 4 Gamma-tubulin complex component 4
496	Tb927.10.5640							14.8768	2	1	#DIV/0!	6.46	6	3	0		0		6.36	55428.3	Gem-associated protein 2, putative Gem-associated protein 2, putative
580	Tb11.0840							14.7253	2	1	#DIV/0!	6.9	6	2	1	Tb927.11.720:mRNA-p1	0		9.14	29806.9	hypothetical protein hypothetical protein
465	Tb927.9.7080							22.8609	3	1	#DIV/0!	30.95	5	3	0		0		10	13924.7	hypothetical protein, conserved hypothetical protein, conserved
502	Tb927.11.2610							14.745	2	1	#DIV/0!	8.68	6	3	0		0		5.13	50887.4	hypothetical protein, conserved hypothetical protein, conserved
530	Tb927.4.2530							17.0578	2	1	#DIV/0!	17.72	7	2	0		0		10.29	16835.1	hypothetical protein, conserved hypothetical protein, conserved
410	Tb927.3.1590							37.9894	4	1	#DIV/0!	7.78	10	4	0		0		7.33	72678.4	mitochondrial RNA binding complex 1 subunit mitochondrial RNA binding complex 1 subunit
652	Tb927.5.2140							14.3892	2	1	#DIV/0!	3.09	2	2	0		0		7.97	93325.2	regulator of nonsense transcripts 1 regulator of nonsense transcripts 1
573	Tb11.1810b			15.4226	2			33.0962	2	2	#DIV/0!	7.09	18	2	1	Tb11.1810.1-p1	0		8.15	29007.1	retrotransposon hot spot protein (RHS, pseudogene), putative retrotransposon hot spot protein (RHS, pseudogene), putative
593	Tb927.4.100							18.5531	2	1	#DIV/0!	4.14	9	2	0		0		8.37	55106.8	retrotransposon hot spot protein 1 (RHS1), interrupted retrotransposon hot spot protein 1 (RHS1), interrupted
397	Tb927.4.1800							30.2189	4	1	#DIV/0!	14.22	11	5	1	Tb927.4.1790:mRNA-p1	0		11.09	48691.7	ribosomal protein L3, mitochondrial, putative ribosomal protein L3, mitochondrial, putative
443	Tb927.6.4440							51.7466	3	1	#DIV/0!	10.51	10	3	0		0		5.62	37718.5	RNA-binding protein 42 (RNA-binding motif protein 42) RNA-binding protein 42 (RNA-binding motif protein 42)
520	Tb927.11.15000							19.3999	2	1	#DIV/0!	15.92	5	2	0		0		4.67	17025.7	survival of motor neuron (SMN)-like protein survival of motor neuron (SMN)-like protein
